# Supplementary material for: The adenoviral E1A N-terminal domain represses MYC transcription in human cancer cells by targeting both p300 and TRRAP and inhibiting MYC promoter acetylation of H3K18 and H4K16
Source: Genes Cancer. 2016 Mar;7(3-4):98–109. doi: 10.18632/genesandcancer.99 (PMC4918948; doi:10.18632/genesandcancer.99)
Supplement: Supplementary file 1 [file ganc-07-098-s001.xlsx]

## Sheet: FDR_Sig_Dif_ExpGeneLevel
The adenoviral E1A N-terminal domain represses MYC transcription in human cancer cells by targeting both p300 and TRRAP and inhibiting MYC promoter acetylation of H3K18 and H4K16 - Zhao et al
Supplementary Tables
Table S1: Genes repressed or activated by E1A 1-80 C+ by at least 4 fold. FC: fold change (RNA level with lacZ/RNA level with E1A 1-80 C+); log: base 2; CPM: counts per million.
Feature_ID	entrezgene	external_gene_name	gene_biotype	external_gene_source	description	logFC	logCPM	PValue
ENSG00000121807	729230	CCR2	protein_coding	HGNC Symbol	chemokine (C-C motif) receptor 2 [Source:HGNC Symbol;Acc:HGNC:1603]	8.68331	0.343841	8.8371e-48
ENSG00000170426	121214	SDR9C7	protein_coding	HGNC Symbol	short chain dehydrogenase/reductase family 9C, member 7 [Source:HGNC Symbol;Acc:HGNC:29958]	7.98289	-0.293975	3.2228e-31
ENSG00000102245	959	CD40LG	protein_coding	HGNC Symbol	CD40 ligand [Source:HGNC Symbol;Acc:HGNC:11935]	7.66293	-0.596607	5.6841e-23
ENSG00000173237	254439	C11orf86	protein_coding	HGNC Symbol	chromosome 11 open reading frame 86 [Source:HGNC Symbol;Acc:HGNC:34442]	7.65919	3.23783	1.9132e-254
ENSG00000170324	143162	FRMPD2	protein_coding	HGNC Symbol	FERM and PDZ domain containing 2 [Source:HGNC Symbol;Acc:HGNC:28572]	7.44185	-0.761285	5.5229e-22
ENSG00000147041	94122	SYTL5	protein_coding	HGNC Symbol	synaptotagmin-like 5 [Source:HGNC Symbol;Acc:HGNC:15589]	7.34117	-0.845222	1.331e-20
ENSG00000069122	221395	ADGRF5	protein_coding	HGNC Symbol	adhesion G protein-coupled receptor F5 [Source:HGNC Symbol;Acc:HGNC:19030]	7.1452	-1.00602	9.3638e-18
ENSG00000183888	149563	C1orf64	protein_coding	HGNC Symbol	chromosome 1 open reading frame 64 [Source:HGNC Symbol;Acc:HGNC:28339]	6.83937	1.03393	3.7041e-76
ENSG00000163207	3713	IVL	protein_coding	HGNC Symbol	involucrin [Source:HGNC Symbol;Acc:HGNC:6187]	6.49072	4.01358	3.8559e-272
ENSG00000124721	1769	DNAH8	protein_coding	HGNC Symbol	dynein, axonemal, heavy chain 8 [Source:HGNC Symbol;Acc:HGNC:2952]	6.46139	-1.55208	2.6708e-11
ENSG00000268104	11254	SLC6A14	protein_coding	HGNC Symbol	solute carrier family 6 (amino acid transporter), member 14 [Source:HGNC Symbol;Acc:HGNC:11047]	6.42574	-1.55477	1.4042e-11
ENSG00000134516	1794	DOCK2	protein_coding	HGNC Symbol	dedicator of cytokinesis 2 [Source:HGNC Symbol;Acc:HGNC:2988]	6.40923	2.95043	1.7517e-226
ENSG00000187037	353345	GPR141	protein_coding	HGNC Symbol	G protein-coupled receptor 141 [Source:HGNC Symbol;Acc:HGNC:19997]	6.27014	-1.66437	1.5701e-10
ENSG00000162543	127733	UBXN10	protein_coding	HGNC Symbol	UBX domain protein 10 [Source:HGNC Symbol;Acc:HGNC:26354]	6.2143	-1.70283	3.5156e-10
ENSG00000140945	1012	CDH13	protein_coding	HGNC Symbol	cadherin 13 [Source:HGNC Symbol;Acc:HGNC:1753]	6.14659	-0.324002	3.7791e-28
ENSG00000163823	1230	CCR1	protein_coding	HGNC Symbol	chemokine (C-C motif) receptor 1 [Source:HGNC Symbol;Acc:HGNC:1602]	6.05742	-0.401633	1.1064e-25
ENSG00000131050	140683	BPIFA2	protein_coding	HGNC Symbol	BPI fold containing family A, member 2 [Source:HGNC Symbol;Acc:HGNC:16203]	6.04572	-0.0122854	7.1216e-29
ENSG00000114248	79782	LRRC31	protein_coding	HGNC Symbol	leucine rich repeat containing 31 [Source:HGNC Symbol;Acc:HGNC:26261]	6.03849	-0.417741	1.5763e-24
ENSG00000204021	643414	LIPK	protein_coding	HGNC Symbol	lipase, family member K [Source:HGNC Symbol;Acc:HGNC:23444]	6.0323	-1.82474	5.2767e-09
ENSG00000144119	165257	C1QL2	protein_coding	HGNC Symbol	complement component 1, q subcomponent-like 2 [Source:HGNC Symbol;Acc:HGNC:24181]	5.85899	-2.00523	4.802e-07
ENSG00000274209	195977	ANTXRL	protein_coding	HGNC Symbol	anthrax toxin receptor-like [Source:HGNC Symbol;Acc:HGNC:27277]	5.8245	-1.95781	4.51e-08
ENSG00000114771	13	AADAC	protein_coding	HGNC Symbol	arylacetamide deacetylase [Source:HGNC Symbol;Acc:HGNC:17]	5.82449	-1.95786	4.5101e-08
ENSG00000180875	64388	GREM2	protein_coding	HGNC Symbol	gremlin 2, DAN family BMP antagonist [Source:HGNC Symbol;Acc:HGNC:17655]	5.79526	-0.625169	2.0266e-21
ENSG00000173699	130560	SPATA3	protein_coding	HGNC Symbol	spermatogenesis associated 3 [Source:HGNC Symbol;Acc:HGNC:17884]	5.7507	-0.662817	2.265e-21
ENSG00000153294	221393	ADGRF4	protein_coding	HGNC Symbol	adhesion G protein-coupled receptor F4 [Source:HGNC Symbol;Acc:HGNC:19011]	5.74791	-2.00505	1.0167e-07
ENSG00000196639	3269	HRH1	protein_coding	HGNC Symbol	histamine receptor H1 [Source:HGNC Symbol;Acc:HGNC:5182]	5.72847	-0.681879	2.5235e-20
ENSG00000183862	1260	CNGA2	protein_coding	HGNC Symbol	cyclic nucleotide gated channel alpha 2 [Source:HGNC Symbol;Acc:HGNC:2149]	5.71785	0.762358	1.5587e-52
ENSG00000105141	23581	CASP14	protein_coding	HGNC Symbol	caspase 14, apoptosis-related cysteine peptidase [Source:HGNC Symbol;Acc:HGNC:1502]	5.67647	1.6541	1.3238e-100
ENSG00000124664	25803	SPDEF	protein_coding	HGNC Symbol	SAM pointed domain containing ETS transcription factor [Source:HGNC Symbol;Acc:HGNC:17257]	5.67305	7.70041	0
ENSG00000214215	338809	C12orf74	protein_coding	HGNC Symbol	chromosome 12 open reading frame 74 [Source:HGNC Symbol;Acc:HGNC:27887]	5.64681	-2.09868	4.0136e-06
ENSG00000178462	79861	TUBAL3	protein_coding	HGNC Symbol	tubulin, alpha-like 3 [Source:HGNC Symbol;Acc:HGNC:23534]	5.49023	-2.15671	1.175e-06
ENSG00000205669	641372	ACOT6	protein_coding	HGNC Symbol	acyl-CoA thioesterase 6 [Source:HGNC Symbol;Acc:HGNC:33159]	5.41917	-0.934343	8.7073e-17
ENSG00000166391	80168	MOGAT2	protein_coding	HGNC Symbol	monoacylglycerol O-acyltransferase 2 [Source:HGNC Symbol;Acc:HGNC:23248]	5.40254	-0.334561	2.9091e-23
ENSG00000104783	3783	KCNN4	protein_coding	HGNC Symbol	potassium channel, calcium activated intermediate/small conductance subfamily N alpha, member 4 [Source:HGNC Symbol;Acc:HGNC:6293]	5.33273	6.5801	0
ENSG00000198758	79574	EPS8L3	protein_coding	HGNC Symbol	EPS8-like 3 [Source:HGNC Symbol;Acc:HGNC:21297]	5.31509	-2.29764	5.6784e-05
ENSG00000182898	126637	TCHHL1	protein_coding	HGNC Symbol	trichohyalin-like 1 [Source:HGNC Symbol;Acc:HGNC:31796]	5.30319	0.706383	5.6477e-54
ENSG00000134323	4613	MYCN	protein_coding	HGNC Symbol	v-myc avian myelocytomatosis viral oncogene neuroblastoma derived homolog [Source:HGNC Symbol;Acc:HGNC:7559]	5.29982	-1.02919	1.4337e-15
ENSG00000133317	85329	LGALS12	protein_coding	HGNC Symbol	lectin, galactoside-binding, soluble, 12 [Source:HGNC Symbol;Acc:HGNC:15788]	5.28871	-2.26752	6.0632e-06
ENSG00000156564	57497	LRFN2	protein_coding	HGNC Symbol	leucine rich repeat and fibronectin type III domain containing 2 [Source:HGNC Symbol;Acc:HGNC:21226]	5.28871	-2.26744	6.0631e-06
ENSG00000165091	117531	TMC1	protein_coding	HGNC Symbol	transmembrane channel-like 1 [Source:HGNC Symbol;Acc:HGNC:16513]	5.28871	-2.26738	6.0631e-06
ENSG00000168421	399	RHOH	protein_coding	HGNC Symbol	ras homolog family member H [Source:HGNC Symbol;Acc:HGNC:686]	5.27578	0.0589026	4.1801e-32
ENSG00000167183	79170	PRR15L	protein_coding	HGNC Symbol	proline rich 15-like [Source:HGNC Symbol;Acc:HGNC:28149]	5.24595	3.51748	1.4386e-246
ENSG00000153292	266977	ADGRF1	protein_coding	HGNC Symbol	adhesion G protein-coupled receptor F1 [Source:HGNC Symbol;Acc:HGNC:18990]	5.20947	0.804944	8.2924e-45
ENSG00000196196	646962	HRCT1	protein_coding	HGNC Symbol	histidine rich carboxyl terminus 1 [Source:HGNC Symbol;Acc:HGNC:33872]	5.17631	-2.32617	1.3822e-05
ENSG00000151033	119180	LYZL2	protein_coding	HGNC Symbol	lysozyme-like 2 [Source:HGNC Symbol;Acc:HGNC:29613]	5.13514	-1.15714	6.1581e-14
ENSG00000073282	8626	TP63	protein_coding	HGNC Symbol	tumor protein p63 [Source:HGNC Symbol;Acc:HGNC:15979]	5.1307	-0.150415	2.4144e-21
ENSG00000134258	79679	VTCN1	protein_coding	HGNC Symbol	V-set domain containing T cell activation inhibitor 1 [Source:HGNC Symbol;Acc:HGNC:28873]	5.1279	5.4113	0
ENSG00000188959	401546	C9orf152	protein_coding	HGNC Symbol	chromosome 9 open reading frame 152 [Source:HGNC Symbol;Acc:HGNC:31455]	5.08242	4.16828	0
ENSG00000170927	5314	PKHD1	protein_coding	HGNC Symbol	polycystic kidney and hepatic disease 1 (autosomal recessive) [Source:HGNC Symbol;Acc:HGNC:9016]	5.07725	0.223686	7.7992e-36
ENSG00000101825	25878	MXRA5	protein_coding	HGNC Symbol	matrix-remodelling associated 5 [Source:HGNC Symbol;Acc:HGNC:7539]	5.05841	5.64972	0
ENSG00000163762	116441	TM4SF18	protein_coding	HGNC Symbol	transmembrane 4 L six family member 18 [Source:HGNC Symbol;Acc:HGNC:25181]	5.0544	-2.38746	3.1606e-05
ENSG00000185666	8224	SYN3	protein_coding	HGNC Symbol	synapsin III [Source:HGNC Symbol;Acc:HGNC:11496]	5.05432	-2.38744	4.1191e-05
ENSG00000204291	1306	COL15A1	protein_coding	HGNC Symbol	collagen, type XV, alpha 1 [Source:HGNC Symbol;Acc:HGNC:2192]	5.0471	2.40442	1.1541e-135
ENSG00000189320	389558	FAM180A	protein_coding	HGNC Symbol	family with sequence similarity 180, member A [Source:HGNC Symbol;Acc:HGNC:33773]	5.02646	-1.23972	6.3134e-13
ENSG00000128510	51200	CPA4	protein_coding	HGNC Symbol	carboxypeptidase A4 [Source:HGNC Symbol;Acc:HGNC:15740]	5.01016	4.82126	0
ENSG00000178235	114798	SLITRK1	protein_coding	HGNC Symbol	SLIT and NTRK-like family, member 1 [Source:HGNC Symbol;Acc:HGNC:20297]	5.00009	-2.43403	0.00022082
ENSG00000148735	79949	PLEKHS1	protein_coding	HGNC Symbol	pleckstrin homology domain containing, family S member 1 [Source:HGNC Symbol;Acc:HGNC:26285]	4.99941	-0.625249	2.61e-20
ENSG00000265107	2702	GJA5	protein_coding	HGNC Symbol	gap junction protein, alpha 5, 40kDa [Source:HGNC Symbol;Acc:HGNC:4279]	4.98969	6.54949	0
ENSG00000102243	51442	VGLL1	protein_coding	HGNC Symbol	vestigial-like family member 1 [Source:HGNC Symbol;Acc:HGNC:20985]	4.93284	6.10589	0
ENSG00000178562	940	CD28	protein_coding	HGNC Symbol	CD28 molecule [Source:HGNC Symbol;Acc:HGNC:1653]	4.92153	-2.45129	0.00010234
ENSG00000169327	390445	OR5AU1	protein_coding	HGNC Symbol	olfactory receptor, family 5, subfamily AU, member 1 [Source:HGNC Symbol;Acc:HGNC:15362]	4.92122	-2.45144	7.252e-05
ENSG00000211448	1734	DIO2	protein_coding	HGNC Symbol	deiodinase, iodothyronine, type II [Source:HGNC Symbol;Acc:HGNC:2884]	4.91529	5.63695	0
ENSG00000166159	654429	LRTM2	protein_coding	HGNC Symbol	leucine-rich repeats and transmembrane domains 2 [Source:HGNC Symbol;Acc:HGNC:32443]	4.86552	1.56361	1.7199e-79
ENSG00000120875	1846	DUSP4	protein_coding	HGNC Symbol	dual specificity phosphatase 4 [Source:HGNC Symbol;Acc:HGNC:3070]	4.85838	7.02993	0
ENSG00000107984	22943	DKK1	protein_coding	HGNC Symbol	dickkopf WNT signaling pathway inhibitor 1 [Source:HGNC Symbol;Acc:HGNC:2891]	4.84927	0.721013	1.0202e-51
ENSG00000064787	8537	BCAS1	protein_coding	HGNC Symbol	breast carcinoma amplified sequence 1 [Source:HGNC Symbol;Acc:HGNC:974]	4.84754	6.68347	0
ENSG00000180251	389015	SLC9A4	protein_coding	HGNC Symbol	solute carrier family 9, subfamily A (NHE4, cation proton antiporter 4), member 4 [Source:HGNC Symbol;Acc:HGNC:11077]	4.8249	-1.38871	4.2238e-11
ENSG00000074803	6557	SLC12A1	protein_coding	HGNC Symbol	solute carrier family 12 (sodium/potassium/chloride transporter), member 1 [Source:HGNC Symbol;Acc:HGNC:10910]	4.82487	-1.38872	3.0372e-11
ENSG00000152766	118932	ANKRD22	protein_coding	HGNC Symbol	ankyrin repeat domain 22 [Source:HGNC Symbol;Acc:HGNC:28321]	4.82487	-1.38871	3.0372e-11
ENSG00000156006	10	NAT2	protein_coding	HGNC Symbol	N-acetyltransferase 2 (arylamine N-acetyltransferase) [Source:HGNC Symbol;Acc:HGNC:7646]	4.82487	-1.38871	3.0372e-11
ENSG00000178372	51806	CALML5	protein_coding	HGNC Symbol	calmodulin-like 5 [Source:HGNC Symbol;Acc:HGNC:18180]	4.82487	-1.38871	3.0372e-11
ENSG00000007908	6401	SELE	protein_coding	HGNC Symbol	selectin E [Source:HGNC Symbol;Acc:HGNC:10718]	4.80824	0.683554	4.3339e-50
ENSG00000197106	388662	SLC6A17	protein_coding	HGNC Symbol	solute carrier family 6 (neutral amino acid transporter), member 17 [Source:HGNC Symbol;Acc:HGNC:31399]	4.78312	0.834918	1.9094e-55
ENSG00000204174	5540	NPY4R	protein_coding	HGNC Symbol	neuropeptide Y receptor Y4 [Source:HGNC Symbol;Acc:HGNC:9329]	4.7775	-2.51792	0.00027296
ENSG00000204174	105379861	NPY4R	protein_coding	HGNC Symbol	neuropeptide Y receptor Y4 [Source:HGNC Symbol;Acc:HGNC:9329]	4.7775	-2.51792	0.00027296
ENSG00000204174	100996758	NPY4R	protein_coding	HGNC Symbol	neuropeptide Y receptor Y4 [Source:HGNC Symbol;Acc:HGNC:9329]	4.7775	-2.51792	0.00027296
ENSG00000180440	400120	SERTM1	protein_coding	HGNC Symbol	serine-rich and transmembrane domain containing 1 [Source:HGNC Symbol;Acc:HGNC:33792]	4.77464	-2.51807	0.00017653
ENSG00000121446	353299	RGSL1	protein_coding	HGNC Symbol	regulator of G-protein signaling like 1 [Source:HGNC Symbol;Acc:HGNC:18636]	4.77451	-2.51814	0.00016708
ENSG00000178031	92949	ADAMTSL1	protein_coding	HGNC Symbol	ADAMTS-like 1 [Source:HGNC Symbol;Acc:HGNC:14632]	4.77451	-2.51816	0.00016708
ENSG00000138892	NA	TTLL8	protein_coding	HGNC Symbol	tubulin tyrosine ligase-like family member 8 [Source:HGNC Symbol;Acc:HGNC:34000]	4.77313	-2.51833	0.00022627
ENSG00000164893	157724	SLC7A13	protein_coding	HGNC Symbol	solute carrier family 7 (anionic amino acid transporter), member 13 [Source:HGNC Symbol;Acc:HGNC:23092]	4.77313	-2.51833	0.00022627
ENSG00000180999	92346	C1orf105	protein_coding	HGNC Symbol	chromosome 1 open reading frame 105 [Source:HGNC Symbol;Acc:HGNC:29591]	4.77313	-2.51833	0.00022624
ENSG00000100385	3560	IL2RB	protein_coding	HGNC Symbol	interleukin 2 receptor, beta [Source:HGNC Symbol;Acc:HGNC:6009]	4.76531	-2.51844	0.00075435
ENSG00000166509	10143	CLEC3A	protein_coding	HGNC Symbol	C-type lectin domain family 3, member A [Source:HGNC Symbol;Acc:HGNC:2052]	4.73394	2.86899	2.1661e-189
ENSG00000117009	8564	KMO	protein_coding	HGNC Symbol	kynurenine 3-monooxygenase (kynurenine 3-hydroxylase) [Source:HGNC Symbol;Acc:HGNC:6381]	4.70654	1.8636	4.0367e-103
ENSG00000263639	4477	MSMB	protein_coding	HGNC Symbol	microseminoprotein, beta- [Source:HGNC Symbol;Acc:HGNC:7372]	4.70147	-0.935593	2.4291e-14
ENSG00000136250	313	AOAH	protein_coding	HGNC Symbol	acyloxyacyl hydrolase (neutrophil) [Source:HGNC Symbol;Acc:HGNC:548]	4.68801	-1.14956	1.9603e-11
ENSG00000130598	7136	TNNI2	protein_coding	HGNC Symbol	troponin I type 2 (skeletal, fast) [Source:HGNC Symbol;Acc:HGNC:11946]	4.67149	3.12895	2.5061e-200
ENSG00000115596	7475	WNT6	protein_coding	HGNC Symbol	wingless-type MMTV integration site family, member 6 [Source:HGNC Symbol;Acc:HGNC:12785]	4.65843	3.43168	1.5739e-239
ENSG00000122787	6718	AKR1D1	protein_coding	HGNC Symbol	aldo-keto reductase family 1, member D1 [Source:HGNC Symbol;Acc:HGNC:388]	4.64541	-0.911544	1.1243e-15
ENSG00000144452	26154	ABCA12	protein_coding	HGNC Symbol	ATP-binding cassette, sub-family A (ABC1), member 12 [Source:HGNC Symbol;Acc:HGNC:14637]	4.63406	5.41585	0
ENSG00000203697	388743	CAPN8	protein_coding	HGNC Symbol	calpain 8 [Source:HGNC Symbol;Acc:HGNC:1485]	4.61724	1.92585	3.4142e-107
ENSG00000169903	7104	TM4SF4	protein_coding	HGNC Symbol	transmembrane 4 L six family member 4 [Source:HGNC Symbol;Acc:HGNC:11856]	4.61663	-2.58785	0.00076416
ENSG00000182795	79098	C1orf116	protein_coding	HGNC Symbol	chromosome 1 open reading frame 116 [Source:HGNC Symbol;Acc:HGNC:28667]	4.61255	3.61336	7.1062e-217
ENSG00000120156	7010	TEK	protein_coding	HGNC Symbol	TEK tyrosine kinase, endothelial [Source:HGNC Symbol;Acc:HGNC:11724]	4.61116	-2.58815	0.00038689
ENSG00000121797	9034	CCRL2	protein_coding	HGNC Symbol	chemokine (C-C motif) receptor-like 2 [Source:HGNC Symbol;Acc:HGNC:1612]	4.61115	-2.5884	0.0003869
ENSG00000167208	124460	SNX20	protein_coding	HGNC Symbol	sorting nexin 20 [Source:HGNC Symbol;Acc:HGNC:30390]	4.61115	-2.58842	0.0003869
ENSG00000181092	9370	ADIPOQ	protein_coding	HGNC Symbol	adiponectin, C1Q and collagen domain containing [Source:HGNC Symbol;Acc:HGNC:13633]	4.61115	-2.58828	0.00038689
ENSG00000171345	3880	KRT19	protein_coding	HGNC Symbol	keratin 19, type I [Source:HGNC Symbol;Acc:HGNC:6436]	4.5946	11.335	0
ENSG00000149435	92086	GGTLC1	protein_coding	HGNC Symbol	gamma-glutamyltransferase light chain 1 [Source:HGNC Symbol;Acc:HGNC:16437]	4.57358	-1.57896	2.9528e-09
ENSG00000235568	150372	NFAM1	protein_coding	HGNC Symbol	NFAT activating protein with ITAM motif 1 [Source:HGNC Symbol;Acc:HGNC:29872]	4.56393	-0.55283	2.46e-19
ENSG00000151365	7069	THRSP	protein_coding	HGNC Symbol	thyroid hormone responsive [Source:HGNC Symbol;Acc:HGNC:11800]	4.54156	2.64399	6.0847e-144
ENSG00000108691	6347	CCL2	protein_coding	HGNC Symbol	chemokine (C-C motif) ligand 2 [Source:HGNC Symbol;Acc:HGNC:10618]	4.53864	-1.5904	3.1318e-09
ENSG00000177706	56975	FAM20C	protein_coding	HGNC Symbol	family with sequence similarity 20, member C [Source:HGNC Symbol;Acc:HGNC:22140]	4.53864	-1.5904	3.1318e-09
ENSG00000166927	58475	MS4A7	protein_coding	HGNC Symbol	membrane-spanning 4-domains, subfamily A, member 7 [Source:HGNC Symbol;Acc:HGNC:13378]	4.5207	-0.588549	1.8563e-19
ENSG00000198074	57016	AKR1B10	protein_coding	HGNC Symbol	aldo-keto reductase family 1, member B10 (aldose reductase) [Source:HGNC Symbol;Acc:HGNC:382]	4.51768	1.13101	5.9822e-62
ENSG00000131746	84951	TNS4	protein_coding	HGNC Symbol	tensin 4 [Source:HGNC Symbol;Acc:HGNC:24352]	4.48834	7.00794	0
ENSG00000167656	8581	LY6D	protein_coding	HGNC Symbol	lymphocyte antigen 6 complex, locus D [Source:HGNC Symbol;Acc:HGNC:13348]	4.47371	3.33259	5.8064e-175
ENSG00000171840	4815	NINJ2	protein_coding	HGNC Symbol	ninjurin 2 [Source:HGNC Symbol;Acc:HGNC:7825]	4.43737	-2.68897	0.0036983
ENSG00000113924	3081	HGD	protein_coding	HGNC Symbol	homogentisate 1,2-dioxygenase [Source:HGNC Symbol;Acc:HGNC:4892]	4.43688	0.940264	1.3315e-55
ENSG00000157766	176	ACAN	protein_coding	HGNC Symbol	aggrecan [Source:HGNC Symbol;Acc:HGNC:319]	4.43458	-2.66152	0.0024571
ENSG00000168334	165904	XIRP1	protein_coding	HGNC Symbol	xin actin-binding repeat containing 1 [Source:HGNC Symbol;Acc:HGNC:14301]	4.42692	-2.66191	0.00090142
ENSG00000124935	10647	SCGB1D2	protein_coding	HGNC Symbol	secretoglobin, family 1D, member 2 [Source:HGNC Symbol;Acc:HGNC:18396]	4.42691	-2.66207	0.00090144
ENSG00000168329	1524	CX3CR1	protein_coding	HGNC Symbol	chemokine (C-X3-C motif) receptor 1 [Source:HGNC Symbol;Acc:HGNC:2558]	4.42063	2.05339	9.7614e-108
ENSG00000133055	4608	MYBPH	protein_coding	HGNC Symbol	myosin binding protein H [Source:HGNC Symbol;Acc:HGNC:7552]	4.4199	-2.66226	0.0021401
ENSG00000135374	2001	ELF5	protein_coding	HGNC Symbol	E74-like factor 5 (ets domain transcription factor) [Source:HGNC Symbol;Acc:HGNC:3320]	4.40094	2.92626	1.2135e-154
ENSG00000073849	6480	ST6GAL1	protein_coding	HGNC Symbol	ST6 beta-galactosamide alpha-2,6-sialyltranferase 1 [Source:HGNC Symbol;Acc:HGNC:10860]	4.38208	5.91927	0
ENSG00000172478	79919	C2orf54	protein_coding	HGNC Symbol	chromosome 2 open reading frame 54 [Source:HGNC Symbol;Acc:HGNC:26216]	4.37864	6.30406	0
ENSG00000273079	2904	GRIN2B	protein_coding	HGNC Symbol	glutamate receptor, ionotropic, N-methyl D-aspartate 2B [Source:HGNC Symbol;Acc:HGNC:4586]	4.37096	-1.70285	3.159e-08
ENSG00000265190	653145	ANXA8	protein_coding	HGNC Symbol	annexin A8 [Source:HGNC Symbol;Acc:HGNC:546]	4.32433	1.96374	1.945e-94
ENSG00000111405	8909	ENDOU	protein_coding	HGNC Symbol	endonuclease, polyU-specific [Source:HGNC Symbol;Acc:HGNC:14369]	4.29633	1.55453	1.6399e-70
ENSG00000139973	83851	SYT16	protein_coding	HGNC Symbol	synaptotagmin XVI [Source:HGNC Symbol;Acc:HGNC:23142]	4.28208	1.21746	2.4246e-66
ENSG00000171346	3866	KRT15	protein_coding	HGNC Symbol	keratin 15, type I [Source:HGNC Symbol;Acc:HGNC:6421]	4.26575	4.40541	0
ENSG00000264230	643650	ANXA8L1	protein_coding	HGNC Symbol	annexin A8-like 1 [Source:HGNC Symbol;Acc:HGNC:23334]	4.25855	0.894524	7.9543e-53
ENSG00000264230	728113	ANXA8L1	protein_coding	HGNC Symbol	annexin A8-like 1 [Source:HGNC Symbol;Acc:HGNC:23334]	4.25855	0.894524	7.9543e-53
ENSG00000173391	4973	OLR1	protein_coding	HGNC Symbol	oxidized low density lipoprotein (lectin-like) receptor 1 [Source:HGNC Symbol;Acc:HGNC:8133]	4.25415	2.54659	5.1465e-96
ENSG00000119699	7043	TGFB3	protein_coding	HGNC Symbol	transforming growth factor, beta 3 [Source:HGNC Symbol;Acc:HGNC:11769]	4.23958	7.40604	0
ENSG00000104415	8840	WISP1	protein_coding	HGNC Symbol	WNT1 inducible signaling pathway protein 1 [Source:HGNC Symbol;Acc:HGNC:12769]	4.237	-0.877117	1.744e-12
ENSG00000130032	79057	PRRG3	protein_coding	HGNC Symbol	proline rich Gla (G-carboxyglutamic acid) 3 (transmembrane) [Source:HGNC Symbol;Acc:HGNC:30798]	4.22686	-2.73898	0.0058412
ENSG00000185479	3854	KRT6B	protein_coding	HGNC Symbol	keratin 6B, type II [Source:HGNC Symbol;Acc:HGNC:6444]	4.22155	-2.73903	0.0035247
ENSG00000135480	3855	KRT7	protein_coding	HGNC Symbol	keratin 7, type II [Source:HGNC Symbol;Acc:HGNC:6445]	4.21987	10.0849	0
ENSG00000120211	3641	INSL4	protein_coding	HGNC Symbol	insulin-like 4 (placenta) [Source:HGNC Symbol;Acc:HGNC:6087]	4.21566	-2.7395	0.002117
ENSG00000168269	2299	FOXI1	protein_coding	HGNC Symbol	forkhead box I1 [Source:HGNC Symbol;Acc:HGNC:3815]	4.21566	-2.7395	0.002117
ENSG00000214782	728588	MS4A18	protein_coding	HGNC Symbol	membrane-spanning 4-domains, subfamily A, member 18 [Source:HGNC Symbol;Acc:HGNC:37636]	4.21566	-2.73954	0.002117
ENSG00000277972	284106	CISD3	protein_coding	HGNC Symbol	CDGSH iron sulfur domain 3 [Source:HGNC Symbol;Acc:HGNC:27578]	4.21566	-2.73945	0.002117
ENSG00000173198	10800	CYSLTR1	protein_coding	HGNC Symbol	cysteinyl leukotriene receptor 1 [Source:HGNC Symbol;Acc:HGNC:17451]	4.21565	-2.73971	0.002117
ENSG00000188613	340719	NANOS1	protein_coding	HGNC Symbol	nanos homolog 1 (Drosophila) [Source:HGNC Symbol;Acc:HGNC:23044]	4.21522	5.70852	0
ENSG00000166220	219793	TBATA	protein_coding	HGNC Symbol	thymus, brain and testes associated [Source:HGNC Symbol;Acc:HGNC:23511]	4.21473	2.70956	4.7018e-138
ENSG00000124490	7180	CRISP2	protein_coding	HGNC Symbol	cysteine-rich secretory protein 2 [Source:HGNC Symbol;Acc:HGNC:12024]	4.21277	-2.7398	0.0032662
ENSG00000086717	5475	PPEF1	protein_coding	HGNC Symbol	protein phosphatase, EF-hand calcium binding domain 1 [Source:HGNC Symbol;Acc:HGNC:9243]	4.21277	-2.7398	0.003267
ENSG00000158786	64600	PLA2G2F	protein_coding	HGNC Symbol	phospholipase A2, group IIF [Source:HGNC Symbol;Acc:HGNC:30040]	4.20908	-1.85256	1.2788e-06
ENSG00000104419	10397	NDRG1	protein_coding	HGNC Symbol	N-myc downstream regulated 1 [Source:HGNC Symbol;Acc:HGNC:7679]	4.20435	7.75408	0
ENSG00000136997	4609	MYC	protein_coding	HGNC Symbol	v-myc avian myelocytomatosis viral oncogene homolog [Source:HGNC Symbol;Acc:HGNC:7553]	4.19709	6.52725	0
ENSG00000169583	9022	CLIC3	protein_coding	HGNC Symbol	chloride intracellular channel 3 [Source:HGNC Symbol;Acc:HGNC:2064]	4.19667	5.23878	0
ENSG00000182809	1397	CRIP2	protein_coding	HGNC Symbol	cysteine-rich protein 2 [Source:HGNC Symbol;Acc:HGNC:2361]	4.18792	7.80305	0
ENSG00000057593	2155	F7	protein_coding	HGNC Symbol	coagulation factor VII (serum prothrombin conversion accelerator) [Source:HGNC Symbol;Acc:HGNC:3544]	4.18338	2.58986	1.7342e-143
ENSG00000102970	6361	CCL17	protein_coding	HGNC Symbol	chemokine (C-C motif) ligand 17 [Source:HGNC Symbol;Acc:HGNC:10615]	4.17163	-1.52877	6.2434e-08
ENSG00000085662	231	AKR1B1	protein_coding	HGNC Symbol	aldo-keto reductase family 1, member B1 (aldose reductase) [Source:HGNC Symbol;Acc:HGNC:381]	4.16975	0.203575	1.618e-30
ENSG00000164485	116379	IL22RA2	protein_coding	HGNC Symbol	interleukin 22 receptor, alpha 2 [Source:HGNC Symbol;Acc:HGNC:14901]	4.16842	1.02036	1.7191e-55
ENSG00000171124	2525	FUT3	protein_coding	HGNC Symbol	fucosyltransferase 3 (galactoside 3(4)-L-fucosyltransferase, Lewis blood group) [Source:HGNC Symbol;Acc:HGNC:4014]	4.16114	2.98208	1.1525e-158
ENSG00000078401	1906	EDN1	protein_coding	HGNC Symbol	endothelin 1 [Source:HGNC Symbol;Acc:HGNC:3176]	4.15514	4.07787	0
ENSG00000102174	5251	PHEX	protein_coding	HGNC Symbol	phosphate regulating endopeptidase homolog, X-linked [Source:HGNC Symbol;Acc:HGNC:8918]	4.14876	1.09629	9.6661e-55
ENSG00000272398	100133941	CD24	protein_coding	HGNC Symbol	CD24 molecule [Source:HGNC Symbol;Acc:HGNC:1645]	4.14428	7.97561	0
ENSG00000147697	56169	GSDMC	protein_coding	HGNC Symbol	gasdermin C [Source:HGNC Symbol;Acc:HGNC:7151]	4.14024	1.98816	7.2281e-73
ENSG00000095585	29760	BLNK	protein_coding	HGNC Symbol	B-cell linker [Source:HGNC Symbol;Acc:HGNC:14211]	4.12266	2.03171	4.4908e-107
ENSG00000136155	8796	SCEL	protein_coding	HGNC Symbol	sciellin [Source:HGNC Symbol;Acc:HGNC:10573]	4.11977	-0.639037	5.529e-16
ENSG00000114315	3280	HES1	protein_coding	HGNC Symbol	hes family bHLH transcription factor 1 [Source:HGNC Symbol;Acc:HGNC:5192]	4.11839	5.69977	0
ENSG00000001626	1080	CFTR	protein_coding	HGNC Symbol	cystic fibrosis transmembrane conductance regulator (ATP-binding cassette sub-family C, member 7) [Source:HGNC Symbol;Acc:HGNC:1884]	4.11201	-1.86777	6.9444e-07
ENSG00000115461	3488	IGFBP5	protein_coding	HGNC Symbol	insulin-like growth factor binding protein 5 [Source:HGNC Symbol;Acc:HGNC:5474]	4.11047	8.96522	0
ENSG00000186526	11283	CYP4F8	protein_coding	HGNC Symbol	cytochrome P450, family 4, subfamily F, polypeptide 8 [Source:HGNC Symbol;Acc:HGNC:2648]	4.11021	1.45463	4.1857e-75
ENSG00000196542	165679	SPTSSB	protein_coding	HGNC Symbol	serine palmitoyltransferase, small subunit B [Source:HGNC Symbol;Acc:HGNC:24045]	4.09242	5.19496	0
ENSG00000053108	23105	FSTL4	protein_coding	HGNC Symbol	follistatin-like 4 [Source:HGNC Symbol;Acc:HGNC:21389]	4.0909	0.629196	1.7721e-41
ENSG00000138347	84665	MYPN	protein_coding	HGNC Symbol	myopalladin [Source:HGNC Symbol;Acc:HGNC:23246]	4.08595	-0.93441	5.9115e-14
ENSG00000188483	389792	IER5L	protein_coding	HGNC Symbol	immediate early response 5-like [Source:HGNC Symbol;Acc:HGNC:23679]	4.08068	3.97085	2.1784e-246
ENSG00000157445	55799	CACNA2D3	protein_coding	HGNC Symbol	calcium channel, voltage-dependent, alpha 2/delta subunit 3 [Source:HGNC Symbol;Acc:HGNC:15460]	4.07668	-1.53837	3.8507e-07
ENSG00000186335	153201	SLC36A2	protein_coding	HGNC Symbol	solute carrier family 36 (proton/amino acid symporter), member 2 [Source:HGNC Symbol;Acc:HGNC:18762]	4.0752	-1.43597	2.2416e-07
ENSG00000196139	8644	AKR1C3	protein_coding	HGNC Symbol	aldo-keto reductase family 1, member C3 [Source:HGNC Symbol;Acc:HGNC:386]	4.07271	0.832719	8.3395e-47
ENSG00000187527	344905	ATP13A5	protein_coding	HGNC Symbol	ATPase type 13A5 [Source:HGNC Symbol;Acc:HGNC:31789]	4.0677	2.44655	3.2925e-106
ENSG00000172927	26579	MYEOV	protein_coding	HGNC Symbol	myeloma overexpressed [Source:HGNC Symbol;Acc:HGNC:7563]	4.03862	3.6917	4.1416e-230
ENSG00000146839	7455	ZAN	protein_coding	HGNC Symbol	zonadhesin (gene/pseudogene) [Source:HGNC Symbol;Acc:HGNC:12857]	4.02439	1.37638	7.8321e-70
ENSG00000277196	102724788	AC007325.2	protein_coding	Clone-based (Ensembl)		4.02164	-0.224769	9.003e-19
ENSG00000158352	57477	SHROOM4	protein_coding	HGNC Symbol	shroom family member 4 [Source:HGNC Symbol;Acc:HGNC:29215]	4.02014	0.135794	4.5163e-26
ENSG00000135472	23017	FAIM2	protein_coding	HGNC Symbol	Fas apoptotic inhibitory molecule 2 [Source:HGNC Symbol;Acc:HGNC:17067]	4.01777	0.785495	1.0462e-41
ENSG00000147160	158835	AWAT2	protein_coding	HGNC Symbol	acyl-CoA wax alcohol acyltransferase 2 [Source:HGNC Symbol;Acc:HGNC:23251]	4.0106	-0.682074	1.6742e-16
ENSG00000177685	283229	CRACR2B	protein_coding	HGNC Symbol	calcium release activated channel regulator 2B [Source:HGNC Symbol;Acc:HGNC:28703]	4.0051	7.72756	0
ENSG00000137648	56649	TMPRSS4	protein_coding	HGNC Symbol	transmembrane protease, serine 4 [Source:HGNC Symbol;Acc:HGNC:11878]	3.99163	2.17213	8.66e-83
ENSG00000182585	255324	EPGN	protein_coding	HGNC Symbol	epithelial mitogen [Source:HGNC Symbol;Acc:HGNC:17470]	3.9905	-0.0373791	5.0358e-26
ENSG00000166268	196446	MYRFL	protein_coding	HGNC Symbol	myelin regulatory factor-like [Source:HGNC Symbol;Acc:HGNC:26316]	3.98509	1.80728	1.743e-71
ENSG00000110799	7450	VWF	protein_coding	HGNC Symbol	von Willebrand factor [Source:HGNC Symbol;Acc:HGNC:12726]	3.98381	2.34695	6.7512e-98
ENSG00000145384	2169	FABP2	protein_coding	HGNC Symbol	fatty acid binding protein 2, intestinal [Source:HGNC Symbol;Acc:HGNC:3556]	3.97437	-2.82117	0.0084632
ENSG00000113578	2246	FGF1	protein_coding	HGNC Symbol	fibroblast growth factor 1 (acidic) [Source:HGNC Symbol;Acc:HGNC:3665]	3.97276	1.18497	6.8635e-58
ENSG00000173239	340654	LIPM	protein_coding	HGNC Symbol	lipase, family member M [Source:HGNC Symbol;Acc:HGNC:23455]	3.96809	-2.82123	0.0050239
ENSG00000050730	79931	TNIP3	protein_coding	HGNC Symbol	TNFAIP3 interacting protein 3 [Source:HGNC Symbol;Acc:HGNC:19315]	3.96808	-2.82157	0.005024
ENSG00000120903	1135	CHRNA2	protein_coding	HGNC Symbol	cholinergic receptor, nicotinic, alpha 2 (neuronal) [Source:HGNC Symbol;Acc:HGNC:1956]	3.96808	-2.82151	0.005024
ENSG00000123407	3228	HOXC12	protein_coding	HGNC Symbol	homeobox C12 [Source:HGNC Symbol;Acc:HGNC:5124]	3.96808	-2.82151	0.005024
ENSG00000134240	3158	HMGCS2	protein_coding	HGNC Symbol	3-hydroxy-3-methylglutaryl-CoA synthase 2 (mitochondrial) [Source:HGNC Symbol;Acc:HGNC:5008]	3.96808	-2.82151	0.005024
ENSG00000147488	9705	ST18	protein_coding	HGNC Symbol	suppression of tumorigenicity 18, zinc finger [Source:HGNC Symbol;Acc:HGNC:18695]	3.96808	-2.82157	0.005024
ENSG00000173585	10803	CCR9	protein_coding	HGNC Symbol	chemokine (C-C motif) receptor 9 [Source:HGNC Symbol;Acc:HGNC:1610]	3.96808	-2.82151	0.005024
ENSG00000251258	442247	RFPL4B	protein_coding	HGNC Symbol	ret finger protein-like 4B [Source:HGNC Symbol;Acc:HGNC:33264]	3.96807	-2.82186	0.0050241
ENSG00000164325	134288	TMEM174	protein_coding	HGNC Symbol	transmembrane protein 174 [Source:HGNC Symbol;Acc:HGNC:28187]	3.96806	-2.82192	0.0050241
ENSG00000102313	347365	ITIH6	protein_coding	HGNC Symbol	inter-alpha-trypsin inhibitor heavy chain family, member 6 [Source:HGNC Symbol;Acc:HGNC:28907]	3.96173	-1.42045	1.8258e-09
ENSG00000168918	3635	INPP5D	protein_coding	HGNC Symbol	inositol polyphosphate-5-phosphatase, 145kDa [Source:HGNC Symbol;Acc:HGNC:6079]	3.96112	-0.250658	8.4803e-22
ENSG00000244242	402778	IFITM10	protein_coding	HGNC Symbol	interferon induced transmembrane protein 10 [Source:HGNC Symbol;Acc:HGNC:40022]	3.96055	1.78533	3.4597e-90
ENSG00000135636	8291	DYSF	protein_coding	HGNC Symbol	dysferlin [Source:HGNC Symbol;Acc:HGNC:3097]	3.95908	0.115655	3.2616e-23
ENSG00000137868	64220	STRA6	protein_coding	HGNC Symbol	stimulated by retinoic acid 6 [Source:HGNC Symbol;Acc:HGNC:30650]	3.95403	0.777135	1.108e-34
ENSG00000179869	154664	ABCA13	protein_coding	HGNC Symbol	ATP-binding cassette, sub-family A (ABC1), member 13 [Source:HGNC Symbol;Acc:HGNC:14638]	3.94755	0.0930117	3.0062e-28
ENSG00000185863	100505993	TMEM210	protein_coding	HGNC Symbol	transmembrane protein 210 [Source:HGNC Symbol;Acc:HGNC:34059]	3.94674	-0.0749595	8.9363e-23
ENSG00000215644	2642	GCGR	protein_coding	HGNC Symbol	glucagon receptor [Source:HGNC Symbol;Acc:HGNC:4192]	3.94577	4.24366	6.0674e-263
ENSG00000213892	388551	CEACAM16	protein_coding	HGNC Symbol	carcinoembryonic antigen-related cell adhesion molecule 16 [Source:HGNC Symbol;Acc:HGNC:31948]	3.91522	-0.100819	1.8638e-24
ENSG00000151062	93589	CACNA2D4	protein_coding	HGNC Symbol	calcium channel, voltage-dependent, alpha 2/delta subunit 4 [Source:HGNC Symbol;Acc:HGNC:20202]	3.89813	1.67713	4.1808e-53
ENSG00000165272	360	AQP3	protein_coding	HGNC Symbol	aquaporin 3 (Gill blood group) [Source:HGNC Symbol;Acc:HGNC:636]	3.89552	5.56658	0
ENSG00000141744	5409	PNMT	protein_coding	HGNC Symbol	phenylethanolamine N-methyltransferase [Source:HGNC Symbol;Acc:HGNC:9160]	3.88987	3.50897	6.4508e-241
ENSG00000172243	64581	CLEC7A	protein_coding	HGNC Symbol	C-type lectin domain family 7, member A [Source:HGNC Symbol;Acc:HGNC:14558]	3.88861	0.275567	7.5597e-26
ENSG00000120051	159686	CFAP58	protein_coding	HGNC Symbol	cilia and flagella associated protein 58 [Source:HGNC Symbol;Acc:HGNC:26676]	3.87214	-2.017	1.683e-05
ENSG00000183742	346389	MACC1	protein_coding	HGNC Symbol	metastasis associated in colon cancer 1 [Source:HGNC Symbol;Acc:HGNC:30215]	3.86564	2.8708	9.1504e-130
ENSG00000014257	55	ACPP	protein_coding	HGNC Symbol	acid phosphatase, prostate [Source:HGNC Symbol;Acc:HGNC:125]	3.86535	0.0232708	2.2453e-26
ENSG00000169908	4071	TM4SF1	protein_coding	HGNC Symbol	transmembrane 4 L six family member 1 [Source:HGNC Symbol;Acc:HGNC:11853]	3.82994	5.85164	0
ENSG00000156113	3778	KCNMA1	protein_coding	HGNC Symbol	potassium channel, calcium activated large conductance subfamily M alpha, member 1 [Source:HGNC Symbol;Acc:HGNC:6284]	3.81768	2.09481	2.355e-74
ENSG00000007062	8842	PROM1	protein_coding	HGNC Symbol	prominin 1 [Source:HGNC Symbol;Acc:HGNC:9454]	3.80942	1.1127	4.5397e-50
ENSG00000278588	8346	HIST1H2BI	protein_coding	HGNC Symbol	histone cluster 1, H2bi [Source:HGNC Symbol;Acc:HGNC:4756]	3.809	-1.67525	9.8324e-06
ENSG00000170523	3889	KRT83	protein_coding	HGNC Symbol	keratin 83, type II [Source:HGNC Symbol;Acc:HGNC:6460]	3.79608	-2.05394	1.4512e-05
ENSG00000133328	54979	HRASLS2	protein_coding	HGNC Symbol	HRAS-like suppressor 2 [Source:HGNC Symbol;Acc:HGNC:17824]	3.79479	0.273313	5.0458e-26
ENSG00000248099	3640	INSL3	protein_coding	HGNC Symbol	insulin-like 3 (Leydig cell) [Source:HGNC Symbol;Acc:HGNC:6086]	3.79434	-0.631926	2.029e-13
ENSG00000197893	4892	NRAP	protein_coding	HGNC Symbol	nebulin-related anchoring protein [Source:HGNC Symbol;Acc:HGNC:7988]	3.78874	-1.15718	4.3801e-11
ENSG00000183625	1232	CCR3	protein_coding	HGNC Symbol	chemokine (C-C motif) receptor 3 [Source:HGNC Symbol;Acc:HGNC:1604]	3.78662	-0.606958	4.8035e-15
ENSG00000023839	1244	ABCC2	protein_coding	HGNC Symbol	ATP-binding cassette, sub-family C (CFTR/MRP), member 2 [Source:HGNC Symbol;Acc:HGNC:53]	3.7809	4.24147	1.4344e-215
ENSG00000180176	7054	TH	protein_coding	HGNC Symbol	tyrosine hydroxylase [Source:HGNC Symbol;Acc:HGNC:11782]	3.78004	3.82656	6.4902e-239
ENSG00000134531	2012	EMP1	protein_coding	HGNC Symbol	epithelial membrane protein 1 [Source:HGNC Symbol;Acc:HGNC:3333]	3.77987	5.4934	0
ENSG00000127129	1907	EDN2	protein_coding	HGNC Symbol	endothelin 2 [Source:HGNC Symbol;Acc:HGNC:3177]	3.76909	3.43995	2.3324e-206
ENSG00000240747	100506243	KRBOX1	protein_coding	HGNC Symbol	KRAB box domain containing 1 [Source:HGNC Symbol;Acc:HGNC:38708]	3.76475	-1.55479	3.5384e-08
ENSG00000129151	8424	BBOX1	protein_coding	HGNC Symbol	butyrobetaine (gamma), 2-oxoglutarate dioxygenase (gamma-butyrobetaine hydroxylase) 1 [Source:HGNC Symbol;Acc:HGNC:964]	3.7635	-0.625396	3.1661e-16
ENSG00000171617	8507	ENC1	protein_coding	HGNC Symbol	ectodermal-neural cortex 1 (with BTB domain) [Source:HGNC Symbol;Acc:HGNC:3345]	3.72388	5.31146	0
ENSG00000186442	3850	KRT3	protein_coding	HGNC Symbol	keratin 3, type II [Source:HGNC Symbol;Acc:HGNC:6440]	3.71811	0.712744	4.5043e-41
ENSG00000179776	1003	CDH5	protein_coding	HGNC Symbol	cadherin 5, type 2 (vascular endothelium) [Source:HGNC Symbol;Acc:HGNC:1764]	3.71211	0.814261	9.4675e-36
ENSG00000137752	834	CASP1	protein_coding	HGNC Symbol	caspase 1, apoptosis-related cysteine peptidase [Source:HGNC Symbol;Acc:HGNC:1499]	3.71099	-1.5904	7.3957e-08
ENSG00000174640	6578	SLCO2A1	protein_coding	HGNC Symbol	solute carrier organic anion transporter family, member 2A1 [Source:HGNC Symbol;Acc:HGNC:10955]	3.70468	0.170498	2.882e-24
ENSG00000173227	91683	SYT12	protein_coding	HGNC Symbol	synaptotagmin XII [Source:HGNC Symbol;Acc:HGNC:18381]	3.70448	7.25498	0
ENSG00000168306	8309	ACOX2	protein_coding	HGNC Symbol	acyl-CoA oxidase 2, branched chain [Source:HGNC Symbol;Acc:HGNC:120]	3.68982	1.48943	6.2152e-64
ENSG00000154930	84532	ACSS1	protein_coding	HGNC Symbol	acyl-CoA synthetase short-chain family member 1 [Source:HGNC Symbol;Acc:HGNC:16091]	3.68803	3.96684	2.258e-246
ENSG00000135373	26298	EHF	protein_coding	HGNC Symbol	ets homologous factor [Source:HGNC Symbol;Acc:HGNC:3246]	3.68281	3.86123	5.6006e-196
ENSG00000169562	2705	GJB1	protein_coding	HGNC Symbol	gap junction protein, beta 1, 32kDa [Source:HGNC Symbol;Acc:HGNC:4283]	3.67988	-1.87995	1.7548e-05
ENSG00000187510	440107	PLEKHG7	protein_coding	HGNC Symbol	pleckstrin homology domain containing, family G (with RhoGef domain) member 7 [Source:HGNC Symbol;Acc:HGNC:33829]	3.67431	-1.23977	3.875e-10
ENSG00000168754	51252	FAM178B	protein_coding	HGNC Symbol	family with sequence similarity 178, member B [Source:HGNC Symbol;Acc:HGNC:28036]	3.67197	2.05777	1.6357e-80
ENSG00000159339	23569	PADI4	protein_coding	HGNC Symbol	peptidyl arginine deiminase, type IV [Source:HGNC Symbol;Acc:HGNC:18368]	3.66979	-2.90884	0.012879
ENSG00000177575	9332	CD163	protein_coding	HGNC Symbol	CD163 molecule [Source:HGNC Symbol;Acc:HGNC:1631]	3.66979	-2.90884	0.012879
ENSG00000222038	653781	POTEJ	protein_coding	HGNC Symbol	POTE ankyrin domain family, member J [Source:HGNC Symbol;Acc:HGNC:37094]	3.66979	-2.90884	0.012879
ENSG00000278087	408050	NOMO3	protein_coding	HGNC Symbol	NODAL modulator 3 [Source:HGNC Symbol;Acc:HGNC:25242]	3.66979	-2.90884	0.012879
ENSG00000019186	1591	CYP24A1	protein_coding	HGNC Symbol	cytochrome P450, family 24, subfamily A, polypeptide 1 [Source:HGNC Symbol;Acc:HGNC:2602]	3.66962	-2.90891	0.012883
ENSG00000078589	27334	P2RY10	protein_coding	HGNC Symbol	purinergic receptor P2Y, G-protein coupled, 10 [Source:HGNC Symbol;Acc:HGNC:19906]	3.66962	-2.90891	0.012883
ENSG00000081237	5788	PTPRC	protein_coding	HGNC Symbol	protein tyrosine phosphatase, receptor type, C [Source:HGNC Symbol;Acc:HGNC:9666]	3.66962	-2.90891	0.012883
ENSG00000143167	10223	GPA33	protein_coding	HGNC Symbol	glycoprotein A33 (transmembrane) [Source:HGNC Symbol;Acc:HGNC:4445]	3.66962	-2.90891	0.012883
ENSG00000171509	59350	RXFP1	protein_coding	HGNC Symbol	relaxin/insulin-like family peptide receptor 1 [Source:HGNC Symbol;Acc:HGNC:19718]	3.66946	-2.90898	0.012886
ENSG00000257341	NA	CRIP1	protein_coding	HGNC Symbol	cysteine-rich protein 1 (intestinal) [Source:HGNC Symbol;Acc:HGNC:2360]	3.66946	-2.90898	0.012886
ENSG00000111713	2998	GYS2	protein_coding	HGNC Symbol	glycogen synthase 2 (liver) [Source:HGNC Symbol;Acc:HGNC:4707]	3.66884	-2.90926	0.0129
ENSG00000116329	4985	OPRD1	protein_coding	HGNC Symbol	opioid receptor, delta 1 [Source:HGNC Symbol;Acc:HGNC:8153]	3.66884	-2.90926	0.0129
ENSG00000135443	3891	KRT85	protein_coding	HGNC Symbol	keratin 85, type II [Source:HGNC Symbol;Acc:HGNC:6462]	3.66868	-2.90933	0.012904
ENSG00000186105	100130733	LRRC70	protein_coding	HGNC Symbol	leucine rich repeat containing 70 [Source:HGNC Symbol;Acc:HGNC:35155]	3.66868	-2.90933	0.012904
ENSG00000187550	646643	SBK2	protein_coding	HGNC Symbol	SH3 domain binding kinase family, member 2 [Source:HGNC Symbol;Acc:HGNC:34416]	3.66868	-2.90933	0.012904
ENSG00000204193	255220	TXNDC8	protein_coding	HGNC Symbol	thioredoxin domain containing 8 (spermatozoa) [Source:HGNC Symbol;Acc:HGNC:31454]	3.66868	-2.90933	0.012904
ENSG00000204713	5987	TRIM27	protein_coding	HGNC Symbol	tripartite motif containing 27 [Source:HGNC Symbol;Acc:HGNC:9975]	3.66868	-2.90933	0.012904
ENSG00000132854	163782	KANK4	protein_coding	HGNC Symbol	KN motif and ankyrin repeat domains 4 [Source:HGNC Symbol;Acc:HGNC:27263]	3.6673	-1.8457	3.063e-05
ENSG00000167780	8435	SOAT2	protein_coding	HGNC Symbol	sterol O-acyltransferase 2 [Source:HGNC Symbol;Acc:HGNC:11178]	3.65338	-0.500873	3.0834e-17
ENSG00000173597	27284	SULT1B1	protein_coding	HGNC Symbol	sulfotransferase family, cytosolic, 1B, member 1 [Source:HGNC Symbol;Acc:HGNC:17845]	3.65021	-2.9165	0.013718
ENSG00000227231	8870	IER3	protein_coding	HGNC Symbol	immediate early response 3 [Source:HGNC Symbol;Acc:HGNC:5392]	3.65021	-2.9165	0.013718
ENSG00000184160	152	ADRA2C	protein_coding	HGNC Symbol	adrenoceptor alpha 2C [Source:HGNC Symbol;Acc:HGNC:283]	3.64863	-2.91715	0.013774
ENSG00000184347	6586	SLIT3	protein_coding	HGNC Symbol	slit homolog 3 (Drosophila) [Source:HGNC Symbol;Acc:HGNC:11087]	3.64863	-2.91715	0.013774
ENSG00000184698	390059	OR51M1	protein_coding	HGNC Symbol	olfactory receptor, family 51, subfamily M, member 1 [Source:HGNC Symbol;Acc:HGNC:14847]	3.64863	-2.91715	0.013774
ENSG00000185736	105	ADARB2	protein_coding	HGNC Symbol	adenosine deaminase, RNA-specific, B2 (non-functional) [Source:HGNC Symbol;Acc:HGNC:227]	3.64863	-2.91715	0.013774
ENSG00000262217	160728	SLC5A8	protein_coding	HGNC Symbol	solute carrier family 5 (sodium/monocarboxylate cotransporter), member 8 [Source:HGNC Symbol;Acc:HGNC:19119]	3.64863	-2.91715	0.013774
ENSG00000198842	92235	DUSP27	protein_coding	HGNC Symbol	dual specificity phosphatase 27 (putative) [Source:HGNC Symbol;Acc:HGNC:25034]	3.63862	1.08435	6.4105e-44
ENSG00000111335	4939	OAS2	protein_coding	HGNC Symbol	2'-5'-oligoadenylate synthetase 2, 69/71kDa [Source:HGNC Symbol;Acc:HGNC:8087]	3.63742	-2.92125	0.01432
ENSG00000143630	57657	HCN3	protein_coding	HGNC Symbol	hyperpolarization activated cyclic nucleotide gated potassium channel 3 [Source:HGNC Symbol;Acc:HGNC:19183]	3.63537	-2.92209	0.014395
ENSG00000115919	8942	KYNU	protein_coding	HGNC Symbol	kynureninase [Source:HGNC Symbol;Acc:HGNC:6469]	3.62231	4.19803	1.444e-260
ENSG00000163083	3625	INHBB	protein_coding	HGNC Symbol	inhibin, beta B [Source:HGNC Symbol;Acc:HGNC:6067]	3.61739	7.42471	0
ENSG00000183671	2825	GPR1	protein_coding	HGNC Symbol	G protein-coupled receptor 1 [Source:HGNC Symbol;Acc:HGNC:4463]	3.60773	-2.15689	6.6437e-05
ENSG00000084636	1307	COL16A1	protein_coding	HGNC Symbol	collagen, type XVI, alpha 1 [Source:HGNC Symbol;Acc:HGNC:2193]	3.60457	4.25779	1.5239e-292
ENSG00000172379	9915	ARNT2	protein_coding	HGNC Symbol	aryl-hydrocarbon receptor nuclear translocator 2 [Source:HGNC Symbol;Acc:HGNC:16876]	3.58869	-0.761503	4.7082e-14
ENSG00000141934	8612	PPAP2C	protein_coding	HGNC Symbol	phosphatidic acid phosphatase type 2C [Source:HGNC Symbol;Acc:HGNC:9230]	3.58282	4.58404	2.1297e-272
ENSG00000101670	9388	LIPG	protein_coding	HGNC Symbol	lipase, endothelial [Source:HGNC Symbol;Acc:HGNC:6623]	3.57252	-2.94383	0.017559
ENSG00000215522	780	DDR1	protein_coding	HGNC Symbol	discoidin domain receptor tyrosine kinase 1 [Source:HGNC Symbol;Acc:HGNC:2730]	3.57252	-2.94383	0.017559
ENSG00000160111	27151	CPAMD8	protein_coding	HGNC Symbol	C3 and PZP-like, alpha-2-macroglobulin domain containing 8 [Source:HGNC Symbol;Acc:HGNC:23228]	3.57148	2.53793	3.5061e-85
ENSG00000125148	4502	MT2A	protein_coding	HGNC Symbol	metallothionein 2A [Source:HGNC Symbol;Acc:HGNC:7406]	3.56639	6.74543	2.4713e-294
ENSG00000139144	5288	PIK3C2G	protein_coding	HGNC Symbol	phosphatidylinositol-4-phosphate 3-kinase, catalytic subunit type 2 gamma [Source:HGNC Symbol;Acc:HGNC:8973]	3.56186	-0.782072	1.0403e-13
ENSG00000114737	1154	CISH	protein_coding	HGNC Symbol	cytokine inducible SH2-containing protein [Source:HGNC Symbol;Acc:HGNC:1984]	3.56109	5.26702	0
ENSG00000181143	94025	MUC16	protein_coding	HGNC Symbol	mucin 16, cell surface associated [Source:HGNC Symbol;Acc:HGNC:15582]	3.55595	5.71807	7.7755e-202
ENSG00000147689	84985	FAM83A	protein_coding	HGNC Symbol	family with sequence similarity 83, member A [Source:HGNC Symbol;Acc:HGNC:28210]	3.54965	3.94013	2.4325e-232
ENSG00000205177	100131378	C11orf91	protein_coding	HGNC Symbol	chromosome 11 open reading frame 91 [Source:HGNC Symbol;Acc:HGNC:34444]	3.54337	-1.9291	3.7252e-05
ENSG00000167800	347853	TBX10	protein_coding	HGNC Symbol	T-box 10 [Source:HGNC Symbol;Acc:HGNC:11593]	3.54302	4.41411	5.3984e-317
ENSG00000079337	10411	RAPGEF3	protein_coding	HGNC Symbol	Rap guanine nucleotide exchange factor (GEF) 3 [Source:HGNC Symbol;Acc:HGNC:16629]	3.54224	3.58718	1.4899e-173
ENSG00000221866	91584	PLXNA4	protein_coding	HGNC Symbol	plexin A4 [Source:HGNC Symbol;Acc:HGNC:9102]	3.53655	-1.70286	6.6786e-07
ENSG00000132437	1644	DDC	protein_coding	HGNC Symbol	dopa decarboxylase (aromatic L-amino acid decarboxylase) [Source:HGNC Symbol;Acc:HGNC:2719]	3.53229	2.79195	2.1052e-138
ENSG00000139055	121506	ERP27	protein_coding	HGNC Symbol	endoplasmic reticulum protein 27 [Source:HGNC Symbol;Acc:HGNC:26495]	3.52978	2.55083	6.7397e-117
ENSG00000071282	29995	LMCD1	protein_coding	HGNC Symbol	LIM and cysteine-rich domains 1 [Source:HGNC Symbol;Acc:HGNC:6633]	3.514	2.93957	2.7034e-113
ENSG00000179913	10331	B3GNT3	protein_coding	HGNC Symbol	UDP-GlcNAc:betaGal beta-1,3-N-acetylglucosaminyltransferase 3 [Source:HGNC Symbol;Acc:HGNC:13528]	3.50671	4.04785	1.3721e-201
ENSG00000163673	85443	DCLK3	protein_coding	HGNC Symbol	doublecortin-like kinase 3 [Source:HGNC Symbol;Acc:HGNC:19005]	3.50371	-2.21113	0.00015196
ENSG00000125879	56914	OTOR	protein_coding	HGNC Symbol	otoraplin [Source:HGNC Symbol;Acc:HGNC:8517]	3.5036	1.68508	1.2701e-61
ENSG00000184330	338324	S100A7A	protein_coding	HGNC Symbol	S100 calcium binding protein A7A [Source:HGNC Symbol;Acc:HGNC:21657]	3.50346	-2.21116	0.00014181
ENSG00000113494	5618	PRLR	protein_coding	HGNC Symbol	prolactin receptor [Source:HGNC Symbol;Acc:HGNC:9446]	3.50103	6.44157	4.2371e-312
ENSG00000008196	7021	TFAP2B	protein_coding	HGNC Symbol	transcription factor AP-2 beta (activating enhancer binding protein 2 beta) [Source:HGNC Symbol;Acc:HGNC:11743]	3.50047	1.90451	1.2613e-79
ENSG00000170421	3856	KRT8	protein_coding	HGNC Symbol	keratin 8, type II [Source:HGNC Symbol;Acc:HGNC:6446]	3.4932	10.3455	5.3022e-296
ENSG00000277443	4082	MARCKS	protein_coding	HGNC Symbol	myristoylated alanine-rich protein kinase C substrate [Source:HGNC Symbol;Acc:HGNC:6759]	3.49255	5.70843	0
ENSG00000181634	9966	TNFSF15	protein_coding	HGNC Symbol	tumor necrosis factor (ligand) superfamily, member 15 [Source:HGNC Symbol;Acc:HGNC:11931]	3.48766	0.514	1.7201e-33
ENSG00000137709	25833	POU2F3	protein_coding	HGNC Symbol	POU class 2 homeobox 3 [Source:HGNC Symbol;Acc:HGNC:19864]	3.4852	3.05885	4.1892e-150
ENSG00000156475	5521	PPP2R2B	protein_coding	HGNC Symbol	protein phosphatase 2, regulatory subunit B, beta [Source:HGNC Symbol;Acc:HGNC:9305]	3.47851	-1.76922	4.1946e-06
ENSG00000157514	1831	TSC22D3	protein_coding	HGNC Symbol	TSC22 domain family, member 3 [Source:HGNC Symbol;Acc:HGNC:3051]	3.47658	5.7508	0
ENSG00000144063	7851	MALL	protein_coding	HGNC Symbol	mal, T-cell differentiation protein-like [Source:HGNC Symbol;Acc:HGNC:6818]	3.46765	3.19096	1.705e-161
ENSG00000183018	124976	SPNS2	protein_coding	HGNC Symbol	spinster homolog 2 (Drosophila) [Source:HGNC Symbol;Acc:HGNC:26992]	3.45771	6.68651	0
ENSG00000182704	25987	TSKU	protein_coding	HGNC Symbol	tsukushi, small leucine rich proteoglycan [Source:HGNC Symbol;Acc:HGNC:28850]	3.45048	7.11198	0
ENSG00000005844	3683	ITGAL	protein_coding	HGNC Symbol	integrin, alpha L (antigen CD11A (p180), lymphocyte function-associated antigen 1; alpha polypeptide) [Source:HGNC Symbol;Acc:HGNC:6148]	3.43922	1.31746	1.3234e-56
ENSG00000108175	57178	ZMIZ1	protein_coding	HGNC Symbol	zinc finger, MIZ-type containing 1 [Source:HGNC Symbol;Acc:HGNC:16493]	3.43092	9.16314	0
ENSG00000172216	1051	CEBPB	protein_coding	HGNC Symbol	CCAAT/enhancer binding protein (C/EBP), beta [Source:HGNC Symbol;Acc:HGNC:1834]	3.4307	6.54057	0
ENSG00000169836	6870	TACR3	protein_coding	HGNC Symbol	tachykinin receptor 3 [Source:HGNC Symbol;Acc:HGNC:11528]	3.42178	-0.706156	2.1095e-13
ENSG00000197272	246778	IL27	protein_coding	HGNC Symbol	interleukin 27 [Source:HGNC Symbol;Acc:HGNC:19157]	3.41398	-1.42046	2.8981e-08
ENSG00000251664	56137	PCDHA12	protein_coding	HGNC Symbol	protocadherin alpha 12 [Source:HGNC Symbol;Acc:HGNC:8666]	3.41254	0.159361	1.4197e-25
ENSG00000100219	7494	XBP1	protein_coding	HGNC Symbol	X-box binding protein 1 [Source:HGNC Symbol;Acc:HGNC:12801]	3.41174	8.73534	0
ENSG00000100311	5155	PDGFB	protein_coding	HGNC Symbol	platelet-derived growth factor beta polypeptide [Source:HGNC Symbol;Acc:HGNC:8800]	3.41094	5.70773	0
ENSG00000122735	27019	DNAI1	protein_coding	HGNC Symbol	dynein, axonemal, intermediate chain 1 [Source:HGNC Symbol;Acc:HGNC:2954]	3.40514	1.29309	1.2891e-45
ENSG00000174156	2940	GSTA3	protein_coding	HGNC Symbol	glutathione S-transferase alpha 3 [Source:HGNC Symbol;Acc:HGNC:4628]	3.40485	-2.29008	0.00099979
ENSG00000182557	201305	SPNS3	protein_coding	HGNC Symbol	spinster homolog 3 (Drosophila) [Source:HGNC Symbol;Acc:HGNC:28433]	3.40379	-0.355188	6.8409e-17
ENSG00000133808	84953	MICALCL	protein_coding	HGNC Symbol	MICAL C-terminal like [Source:HGNC Symbol;Acc:HGNC:25933]	3.40251	2.59702	9.9078e-97
ENSG00000132746	222	ALDH3B2	protein_coding	HGNC Symbol	aldehyde dehydrogenase 3 family, member B2 [Source:HGNC Symbol;Acc:HGNC:411]	3.39238	6.63402	0
ENSG00000156689	219970	GLYATL2	protein_coding	HGNC Symbol	glycine-N-acyltransferase-like 2 [Source:HGNC Symbol;Acc:HGNC:24178]	3.39194	2.02996	4.3678e-86
ENSG00000168140	114990	VASN	protein_coding	HGNC Symbol	vasorin [Source:HGNC Symbol;Acc:HGNC:18517]	3.39105	-2.26757	0.0003021
ENSG00000170442	3892	KRT86	protein_coding	HGNC Symbol	keratin 86, type II [Source:HGNC Symbol;Acc:HGNC:6463]	3.38935	-0.541392	1.9016e-14
ENSG00000241644	11185	INMT	protein_coding	HGNC Symbol	indolethylamine N-methyltransferase [Source:HGNC Symbol;Acc:HGNC:6069]	3.38846	-0.592451	6.4138e-11
ENSG00000143578	148327	CREB3L4	protein_coding	HGNC Symbol	cAMP responsive element binding protein 3-like 4 [Source:HGNC Symbol;Acc:HGNC:18854]	3.37383	6.92018	0
ENSG00000042062	140876	FAM65C	protein_coding	HGNC Symbol	family with sequence similarity 65, member C [Source:HGNC Symbol;Acc:HGNC:16168]	3.37179	4.3368	1.8829e-232
ENSG00000101417	11264	PXMP4	protein_coding	HGNC Symbol	peroxisomal membrane protein 4, 24kDa [Source:HGNC Symbol;Acc:HGNC:15920]	3.36044	6.16302	0
ENSG00000124466	27076	LYPD3	protein_coding	HGNC Symbol	LY6/PLAUR domain containing 3 [Source:HGNC Symbol;Acc:HGNC:24880]	3.35447	6.32359	0
ENSG00000124126	57580	PREX1	protein_coding	HGNC Symbol	phosphatidylinositol-3,4,5-trisphosphate-dependent Rac exchange factor 1 [Source:HGNC Symbol;Acc:HGNC:32594]	3.35191	8.32673	0
ENSG00000165887	26287	ANKRD2	protein_coding	HGNC Symbol	ankyrin repeat domain 2 (stretch responsive muscle) [Source:HGNC Symbol;Acc:HGNC:495]	3.34861	1.51305	1.2571e-40
ENSG00000168453	55806	HR	protein_coding	HGNC Symbol	hair growth associated [Source:HGNC Symbol;Acc:HGNC:5172]	3.3429	6.45156	0
ENSG00000171033	5569	PKIA	protein_coding	HGNC Symbol	protein kinase (cAMP-dependent, catalytic) inhibitor alpha [Source:HGNC Symbol;Acc:HGNC:9017]	3.33879	5.44697	0
ENSG00000135821	2752	GLUL	protein_coding	HGNC Symbol	glutamate-ammonia ligase [Source:HGNC Symbol;Acc:HGNC:4341]	3.33664	9.25606	0
ENSG00000005108	221981	THSD7A	protein_coding	HGNC Symbol	thrombospondin, type I, domain containing 7A [Source:HGNC Symbol;Acc:HGNC:22207]	3.33312	2.21936	1.3755e-67
ENSG00000231672	NA	DIRC3	protein_coding	HGNC Symbol	disrupted in renal carcinoma 3 [Source:HGNC Symbol;Acc:HGNC:17805]	3.32564	-1.20646	2.6223e-09
ENSG00000144668	3680	ITGA9	protein_coding	HGNC Symbol	integrin, alpha 9 [Source:HGNC Symbol;Acc:HGNC:6145]	3.32354	1.77653	4.7111e-65
ENSG00000229453	646424	SPINK8	protein_coding	HGNC Symbol	serine peptidase inhibitor, Kazal type 8 (putative) [Source:HGNC Symbol;Acc:HGNC:33160]	3.3232	2.57666	2.587e-101
ENSG00000151632	1646	AKR1C2	protein_coding	HGNC Symbol	aldo-keto reductase family 1, member C2 [Source:HGNC Symbol;Acc:HGNC:385]	3.30606	2.13641	3.1518e-60
ENSG00000143878	388	RHOB	protein_coding	HGNC Symbol	ras homolog family member B [Source:HGNC Symbol;Acc:HGNC:668]	3.29743	8.13301	0
ENSG00000163435	1999	ELF3	protein_coding	HGNC Symbol	E74-like factor 3 (ets domain transcription factor, epithelial-specific ) [Source:HGNC Symbol;Acc:HGNC:3318]	3.29111	6.87349	0
ENSG00000105929	50617	ATP6V0A4	protein_coding	HGNC Symbol	ATPase, H+ transporting, lysosomal V0 subunit a4 [Source:HGNC Symbol;Acc:HGNC:866]	3.29017	4.59629	2.3944e-270
ENSG00000270765	246176	GAS2L2	protein_coding	HGNC Symbol	growth arrest-specific 2 like 2 [Source:HGNC Symbol;Acc:HGNC:24846]	3.28984	-0.782055	1.1453e-12
ENSG00000110092	595	CCND1	protein_coding	HGNC Symbol	cyclin D1 [Source:HGNC Symbol;Acc:HGNC:1582]	3.28527	8.2325	0
ENSG00000255690	9865	TRIL	protein_coding	HGNC Symbol	TLR4 interactor with leucine-rich repeats [Source:HGNC Symbol;Acc:HGNC:22200]	3.27907	6.71981	0
ENSG00000137747	84000	TMPRSS13	protein_coding	HGNC Symbol	transmembrane protease, serine 13 [Source:HGNC Symbol;Acc:HGNC:29808]	3.27725	5.82491	0
ENSG00000006047	51087	YBX2	protein_coding	HGNC Symbol	Y box binding protein 2 [Source:HGNC Symbol;Acc:HGNC:17948]	3.27716	5.61948	0
ENSG00000184454	400746	NCMAP	protein_coding	HGNC Symbol	noncompact myelin associated protein [Source:HGNC Symbol;Acc:HGNC:29332]	3.27028	-2.32629	0.0008138
ENSG00000204394	7407	VARS	protein_coding	HGNC Symbol	valyl-tRNA synthetase [Source:HGNC Symbol;Acc:HGNC:12651]	3.26934	-2.32647	0.00073999
ENSG00000100055	27128	CYTH4	protein_coding	HGNC Symbol	cytohesin 4 [Source:HGNC Symbol;Acc:HGNC:9505]	3.26914	-2.32653	0.0006422
ENSG00000109193	6783	SULT1E1	protein_coding	HGNC Symbol	sulfotransferase family 1E, estrogen-preferring, member 1 [Source:HGNC Symbol;Acc:HGNC:11377]	3.26914	-2.32638	0.00064219
ENSG00000124260	4109	MAGEA10	protein_coding	HGNC Symbol	melanoma antigen family A10 [Source:HGNC Symbol;Acc:HGNC:6797]	3.26914	-2.32636	0.00064219
ENSG00000134201	2949	GSTM5	protein_coding	HGNC Symbol	glutathione S-transferase mu 5 [Source:HGNC Symbol;Acc:HGNC:4637]	3.26914	-2.32631	0.00064219
ENSG00000165899	283310	OTOGL	protein_coding	HGNC Symbol	otogelin-like [Source:HGNC Symbol;Acc:HGNC:26901]	3.26914	-2.32636	0.00064219
ENSG00000166035	3990	LIPC	protein_coding	HGNC Symbol	lipase, hepatic [Source:HGNC Symbol;Acc:HGNC:6619]	3.26914	-2.32639	0.00064219
ENSG00000130487	113730	KLHDC7B	protein_coding	HGNC Symbol	kelch domain containing 7B [Source:HGNC Symbol;Acc:HGNC:25145]	3.26535	-1.8678	1.2167e-05
ENSG00000227471	441282	AKR1B15	protein_coding	HGNC Symbol	aldo-keto reductase family 1, member B15 [Source:HGNC Symbol;Acc:HGNC:37281]	3.26512	1.69563	1.31e-63
ENSG00000179715	91523	PCED1B	protein_coding	HGNC Symbol	PC-esterase domain containing 1B [Source:HGNC Symbol;Acc:HGNC:28255]	3.25583	4.59738	1.5097e-254
ENSG00000117318	3399	ID3	protein_coding	HGNC Symbol	inhibitor of DNA binding 3, dominant negative helix-loop-helix protein [Source:HGNC Symbol;Acc:HGNC:5362]	3.25197	5.70768	8.2346e-318
ENSG00000108846	8714	ABCC3	protein_coding	HGNC Symbol	ATP-binding cassette, sub-family C (CFTR/MRP), member 3 [Source:HGNC Symbol;Acc:HGNC:54]	3.25112	7.44832	0
ENSG00000149043	90019	SYT8	protein_coding	HGNC Symbol	synaptotagmin VIII [Source:HGNC Symbol;Acc:HGNC:19264]	3.24304	6.12939	0
ENSG00000152785	651	BMP3	protein_coding	HGNC Symbol	bone morphogenetic protein 3 [Source:HGNC Symbol;Acc:HGNC:1070]	3.21445	-2.14088	0.00056478
ENSG00000132932	51761	ATP8A2	protein_coding	HGNC Symbol	ATPase, aminophospholipid transporter, class I, type 8A, member 2 [Source:HGNC Symbol;Acc:HGNC:13533]	3.2118	-0.66315	6.1536e-13
ENSG00000169710	2194	FASN	protein_coding	HGNC Symbol	fatty acid synthase [Source:HGNC Symbol;Acc:HGNC:3594]	3.20836	12.4312	0
ENSG00000249158	56138	PCDHA11	protein_coding	HGNC Symbol	protocadherin alpha 11 [Source:HGNC Symbol;Acc:HGNC:8665]	3.20333	1.23314	2.011e-40
ENSG00000126353	1236	CCR7	protein_coding	HGNC Symbol	chemokine (C-C motif) receptor 7 [Source:HGNC Symbol;Acc:HGNC:1608]	3.20221	1.52433	6.1019e-41
ENSG00000168675	753	LDLRAD4	protein_coding	HGNC Symbol	low density lipoprotein receptor class A domain containing 4 [Source:HGNC Symbol;Acc:HGNC:1224]	3.19742	2.56571	1.0745e-112
ENSG00000141750	342667	STAC2	protein_coding	HGNC Symbol	SH3 and cysteine rich domain 2 [Source:HGNC Symbol;Acc:HGNC:23990]	3.19707	9.22302	0
ENSG00000183067	150084	IGSF5	protein_coding	HGNC Symbol	immunoglobulin superfamily, member 5 [Source:HGNC Symbol;Acc:HGNC:5952]	3.19422	-1.05399	4.2373e-10
ENSG00000198535	145741	C2CD4A	protein_coding	HGNC Symbol	C2 calcium-dependent domain containing 4A [Source:HGNC Symbol;Acc:HGNC:33627]	3.19413	0.700884	3.6679e-27
ENSG00000178363	810	CALML3	protein_coding	HGNC Symbol	calmodulin-like 3 [Source:HGNC Symbol;Acc:HGNC:1452]	3.18881	-1.91214	2.6268e-05
ENSG00000205667	347527	ARSH	protein_coding	HGNC Symbol	arylsulfatase family, member H [Source:HGNC Symbol;Acc:HGNC:32488]	3.18876	-1.91216	2.496e-05
ENSG00000163347	9076	CLDN1	protein_coding	HGNC Symbol	claudin 1 [Source:HGNC Symbol;Acc:HGNC:2032]	3.18059	2.79359	1.0188e-94
ENSG00000167767	144501	KRT80	protein_coding	HGNC Symbol	keratin 80, type II [Source:HGNC Symbol;Acc:HGNC:27056]	3.17519	6.99723	0
ENSG00000250423	57481	KIAA1210	protein_coding	HGNC Symbol	KIAA1210 [Source:HGNC Symbol;Acc:HGNC:29218]	3.174	1.86662	2.0618e-57
ENSG00000115221	3694	ITGB6	protein_coding	HGNC Symbol	integrin, beta 6 [Source:HGNC Symbol;Acc:HGNC:6161]	3.17121	3.09466	8.0069e-128
ENSG00000115221	100505984	ITGB6	protein_coding	HGNC Symbol	integrin, beta 6 [Source:HGNC Symbol;Acc:HGNC:6161]	3.17121	3.09466	8.0069e-128
ENSG00000117226	2635	GBP3	protein_coding	HGNC Symbol	guanylate binding protein 3 [Source:HGNC Symbol;Acc:HGNC:4184]	3.16943	1.06531	1.061e-42
ENSG00000186160	199974	CYP4Z1	protein_coding	HGNC Symbol	cytochrome P450, family 4, subfamily Z, polypeptide 1 [Source:HGNC Symbol;Acc:HGNC:20583]	3.16606	2.57042	1.19e-77
ENSG00000126262	2867	FFAR2	protein_coding	HGNC Symbol	free fatty acid receptor 2 [Source:HGNC Symbol;Acc:HGNC:4501]	3.15664	-0.608116	6.8544e-11
ENSG00000074370	489	ATP2A3	protein_coding	HGNC Symbol	ATPase, Ca++ transporting, ubiquitous [Source:HGNC Symbol;Acc:HGNC:813]	3.15287	8.24745	0
ENSG00000161896	117283	IP6K3	protein_coding	HGNC Symbol	inositol hexakisphosphate kinase 3 [Source:HGNC Symbol;Acc:HGNC:17269]	3.1485	0.798244	2.5786e-36
ENSG00000143365	6097	RORC	protein_coding	HGNC Symbol	RAR-related orphan receptor C [Source:HGNC Symbol;Acc:HGNC:10260]	3.14397	2.82695	2.2065e-129
ENSG00000103257	8140	SLC7A5	protein_coding	HGNC Symbol	solute carrier family 7 (amino acid transporter light chain, L system), member 5 [Source:HGNC Symbol;Acc:HGNC:11063]	3.1391	8.63824	0
ENSG00000178217	387694	SH2D4B	protein_coding	HGNC Symbol	SH2 domain containing 4B [Source:HGNC Symbol;Acc:HGNC:31440]	3.13597	-2.38768	0.0013617
ENSG00000273703	8342	HIST1H2BM	protein_coding	HGNC Symbol	histone cluster 1, H2bm [Source:HGNC Symbol;Acc:HGNC:4750]	3.13597	-2.38782	0.0013617
ENSG00000276747	353238	PADI6	protein_coding	HGNC Symbol	peptidyl arginine deiminase, type VI [Source:HGNC Symbol;Acc:HGNC:20449]	3.13597	-2.38768	0.0013617
ENSG00000180432	1582	CYP8B1	protein_coding	HGNC Symbol	cytochrome P450, family 8, subfamily B, polypeptide 1 [Source:HGNC Symbol;Acc:HGNC:2653]	3.13401	1.42756	1.6702e-40
ENSG00000110446	51296	SLC15A3	protein_coding	HGNC Symbol	solute carrier family 15 (oligopeptide transporter), member 3 [Source:HGNC Symbol;Acc:HGNC:18068]	3.13382	2.25241	4.8514e-77
ENSG00000169926	51621	KLF13	protein_coding	HGNC Symbol	Kruppel-like factor 13 [Source:HGNC Symbol;Acc:HGNC:13672]	3.13023	-0.181013	5.005e-17
ENSG00000136928	9568	GABBR2	protein_coding	HGNC Symbol	gamma-aminobutyric acid (GABA) B receptor, 2 [Source:HGNC Symbol;Acc:HGNC:4507]	3.12158	-1.95609	7.6102e-05
ENSG00000189143	1364	CLDN4	protein_coding	HGNC Symbol	claudin 4 [Source:HGNC Symbol;Acc:HGNC:2046]	3.11292	8.33778	0
ENSG00000132681	480	ATP1A4	protein_coding	HGNC Symbol	ATPase, Na+/K+ transporting, alpha 4 polypeptide [Source:HGNC Symbol;Acc:HGNC:14073]	3.10224	0.103623	1.8422e-21
ENSG00000186174	283149	BCL9L	protein_coding	HGNC Symbol	B-cell CLL/lymphoma 9-like [Source:HGNC Symbol;Acc:HGNC:23688]	3.08973	8.0712	0
ENSG00000145936	3779	KCNMB1	protein_coding	HGNC Symbol	potassium channel subfamily M regulatory beta subunit 1 [Source:HGNC Symbol;Acc:HGNC:6285]	3.08538	0.361271	5.2484e-22
ENSG00000162645	2634	GBP2	protein_coding	HGNC Symbol	guanylate binding protein 2, interferon-inducible [Source:HGNC Symbol;Acc:HGNC:4183]	3.08255	1.23611	1.2399e-47
ENSG00000132821	128434	VSTM2L	protein_coding	HGNC Symbol	V-set and transmembrane domain containing 2 like [Source:HGNC Symbol;Acc:HGNC:16096]	3.07946	6.38106	0
ENSG00000204128	257407	C2orf72	protein_coding	HGNC Symbol	chromosome 2 open reading frame 72 [Source:HGNC Symbol;Acc:HGNC:27418]	3.07575	4.70955	1.7404e-304
ENSG00000166407	4004	LMO1	protein_coding	HGNC Symbol	LIM domain only 1 (rhombotin 1) [Source:HGNC Symbol;Acc:HGNC:6641]	3.07094	3.34749	5.93e-152
ENSG00000235109	64288	ZSCAN31	protein_coding	HGNC Symbol	zinc finger and SCAN domain containing 31 [Source:HGNC Symbol;Acc:HGNC:14097]	3.07065	3.55683	6.1062e-185
ENSG00000111057	3875	KRT18	protein_coding	HGNC Symbol	keratin 18, type I [Source:HGNC Symbol;Acc:HGNC:6430]	3.06846	8.72931	1.755e-261
ENSG00000150672	1740	DLG2	protein_coding	HGNC Symbol	discs, large homolog 2 (Drosophila) [Source:HGNC Symbol;Acc:HGNC:2901]	3.06731	1.14368	1.3029e-35
ENSG00000049283	55040	EPN3	protein_coding	HGNC Symbol	epsin 3 [Source:HGNC Symbol;Acc:HGNC:18235]	3.06681	6.25112	0
ENSG00000137392	1208	CLPS	protein_coding	HGNC Symbol	colipase, pancreatic [Source:HGNC Symbol;Acc:HGNC:2085]	3.06636	-2.14104	0.00062762
ENSG00000205426	3887	KRT81	protein_coding	HGNC Symbol	keratin 81, type II [Source:HGNC Symbol;Acc:HGNC:6458]	3.06034	4.92541	1.6744e-182
ENSG00000215018	340267	COL28A1	protein_coding	HGNC Symbol	collagen, type XXVIII, alpha 1 [Source:HGNC Symbol;Acc:HGNC:22442]	3.05553	-0.0347785	5.7109e-14
ENSG00000158055	57822	GRHL3	protein_coding	HGNC Symbol	grainyhead-like 3 (Drosophila) [Source:HGNC Symbol;Acc:HGNC:25839]	3.0375	1.80398	3.9475e-61
ENSG00000166289	79156	PLEKHF1	protein_coding	HGNC Symbol	pleckstrin homology domain containing, family F (with FYVE domain) member 1 [Source:HGNC Symbol;Acc:HGNC:20764]	3.03668	4.80895	1.8142e-211
ENSG00000008513	6482	ST3GAL1	protein_coding	HGNC Symbol	ST3 beta-galactoside alpha-2,3-sialyltransferase 1 [Source:HGNC Symbol;Acc:HGNC:10862]	3.02873	5.95237	0
ENSG00000160791	1234	CCR5	protein_coding	HGNC Symbol	chemokine (C-C motif) receptor 5 (gene/pseudogene) [Source:HGNC Symbol;Acc:HGNC:1606]	3.02219	-2.00517	0.00010395
ENSG00000075461	27092	CACNG4	protein_coding	HGNC Symbol	calcium channel, voltage-dependent, gamma subunit 4 [Source:HGNC Symbol;Acc:HGNC:1408]	3.01499	4.50141	9.3236e-226
ENSG00000145632	10769	PLK2	protein_coding	HGNC Symbol	polo-like kinase 2 [Source:HGNC Symbol;Acc:HGNC:19699]	3.01483	5.20589	6.1907e-304
ENSG00000141736	2064	ERBB2	protein_coding	HGNC Symbol	erb-b2 receptor tyrosine kinase 2 [Source:HGNC Symbol;Acc:HGNC:3430]	3.01389	12.6821	0
ENSG00000106366	5054	SERPINE1	protein_coding	HGNC Symbol	serpin peptidase inhibitor, clade E (nexin, plasminogen activator inhibitor type 1), member 1 [Source:HGNC Symbol;Acc:HGNC:8583]	3.0123	-0.0629841	1.03e-18
ENSG00000204580	780	DDR1	protein_coding	HGNC Symbol	discoidin domain receptor tyrosine kinase 1 [Source:HGNC Symbol;Acc:HGNC:2730]	3.01079	-1.3095	2.3397e-06
ENSG00000127249	84239	ATP13A4	protein_coding	HGNC Symbol	ATPase type 13A4 [Source:HGNC Symbol;Acc:HGNC:25422]	3.01058	0.49605	1.3967e-26
ENSG00000149506	22917	ZP1	protein_coding	HGNC Symbol	zona pellucida glycoprotein 1 (sperm receptor) [Source:HGNC Symbol;Acc:HGNC:13187]	3.00807	3.46034	4.7073e-117
ENSG00000170477	3851	KRT4	protein_coding	HGNC Symbol	keratin 4, type II [Source:HGNC Symbol;Acc:HGNC:6441]	3.00704	8.24291	5.01e-303
ENSG00000167741	124975	GGT6	protein_coding	HGNC Symbol	gamma-glutamyltransferase 6 [Source:HGNC Symbol;Acc:HGNC:26891]	3.00689	5.32161	1.1654e-316
ENSG00000197153	8356	HIST1H3J	protein_coding	HGNC Symbol	histone cluster 1, H3j [Source:HGNC Symbol;Acc:HGNC:4774]	3.0056	0.114881	1.8945e-21
ENSG00000141579	79755	ZNF750	protein_coding	HGNC Symbol	zinc finger protein 750 [Source:HGNC Symbol;Acc:HGNC:25843]	2.99772	3.44947	1.9659e-174
ENSG00000255398	8843	HCAR3	protein_coding	HGNC Symbol	hydroxycarboxylic acid receptor 3 [Source:HGNC Symbol;Acc:HGNC:16824]	2.9972	-1.7004	1.1741e-05
ENSG00000135744	183	AGT	protein_coding	HGNC Symbol	angiotensinogen (serpin peptidase inhibitor, clade A, member 8) [Source:HGNC Symbol;Acc:HGNC:333]	2.98926	-2.45154	0.002879
ENSG00000100678	6547	SLC8A3	protein_coding	HGNC Symbol	solute carrier family 8 (sodium/calcium exchanger), member 3 [Source:HGNC Symbol;Acc:HGNC:11070]	2.98925	-2.45173	0.0028791
ENSG00000120160	54586	EQTN	protein_coding	HGNC Symbol	equatorin, sperm acrosome associated [Source:HGNC Symbol;Acc:HGNC:1359]	2.98925	-2.45167	0.002879
ENSG00000162654	115361	GBP4	protein_coding	HGNC Symbol	guanylate binding protein 4 [Source:HGNC Symbol;Acc:HGNC:20480]	2.98925	-2.45161	0.002879
ENSG00000189108	26280	IL1RAPL2	protein_coding	HGNC Symbol	interleukin 1 receptor accessory protein-like 2 [Source:HGNC Symbol;Acc:HGNC:5997]	2.98925	-2.4516	0.002879
ENSG00000109339	5602	MAPK10	protein_coding	HGNC Symbol	mitogen-activated protein kinase 10 [Source:HGNC Symbol;Acc:HGNC:6872]	2.98894	0.931525	2.3208e-37
ENSG00000072310	6720	SREBF1	protein_coding	HGNC Symbol	sterol regulatory element binding transcription factor 1 [Source:HGNC Symbol;Acc:HGNC:11289]	2.9825	9.21891	0
ENSG00000135046	301	ANXA1	protein_coding	HGNC Symbol	annexin A1 [Source:HGNC Symbol;Acc:HGNC:533]	2.97346	-0.59084	1.0941e-10
ENSG00000161133	NA	USP41	protein_coding	HGNC Symbol	ubiquitin specific peptidase 41 [Source:HGNC Symbol;Acc:HGNC:20070]	2.97241	-1.70288	8.0013e-06
ENSG00000153064	55024	BANK1	protein_coding	HGNC Symbol	B-cell scaffold protein with ankyrin repeats 1 [Source:HGNC Symbol;Acc:HGNC:18233]	2.97218	-1.70289	9.6382e-06
ENSG00000111319	6337	SCNN1A	protein_coding	HGNC Symbol	sodium channel, non voltage gated 1 alpha subunit [Source:HGNC Symbol;Acc:HGNC:10599]	2.96861	7.14546	0
ENSG00000142910	64129	TINAGL1	protein_coding	HGNC Symbol	tubulointerstitial nephritis antigen-like 1 [Source:HGNC Symbol;Acc:HGNC:19168]	2.96785	6.28604	0
ENSG00000110436	6506	SLC1A2	protein_coding	HGNC Symbol	solute carrier family 1 (glial high affinity glutamate transporter), member 2 [Source:HGNC Symbol;Acc:HGNC:10940]	2.9581	2.06693	4.0397e-57
ENSG00000095321	1384	CRAT	protein_coding	HGNC Symbol	carnitine O-acetyltransferase [Source:HGNC Symbol;Acc:HGNC:2342]	2.95292	5.3039	6.316e-248
ENSG00000106565	28959	TMEM176B	protein_coding	HGNC Symbol	transmembrane protein 176B [Source:HGNC Symbol;Acc:HGNC:29596]	2.95052	-0.644835	8.6169e-10
ENSG00000088882	56265	CPXM1	protein_coding	HGNC Symbol	carboxypeptidase X (M14 family), member 1 [Source:HGNC Symbol;Acc:HGNC:15771]	2.94651	-0.114553	3.2262e-17
ENSG00000123572	203447	NRK	protein_coding	HGNC Symbol	Nik related kinase [Source:HGNC Symbol;Acc:HGNC:25391]	2.93392	3.40256	5.9645e-157
ENSG00000076864	5909	RAP1GAP	protein_coding	HGNC Symbol	RAP1 GTPase activating protein [Source:HGNC Symbol;Acc:HGNC:9858]	2.93224	5.70458	0
ENSG00000001617	6405	SEMA3F	protein_coding	HGNC Symbol	sema domain, immunoglobulin domain (Ig), short basic domain, secreted, (semaphorin) 3F [Source:HGNC Symbol;Acc:HGNC:10728]	2.92809	7.73654	0
ENSG00000138670	153020	RASGEF1B	protein_coding	HGNC Symbol	RasGEF domain family, member 1B [Source:HGNC Symbol;Acc:HGNC:24881]	2.928	0.3611	5.0444e-24
ENSG00000171557	2266	FGG	protein_coding	HGNC Symbol	fibrinogen gamma chain [Source:HGNC Symbol;Acc:HGNC:3694]	2.92468	-0.340063	3.8526e-15
ENSG00000145911	23138	N4BP3	protein_coding	HGNC Symbol	NEDD4 binding protein 3 [Source:HGNC Symbol;Acc:HGNC:29852]	2.92057	6.14368	0
ENSG00000063660	2817	GPC1	protein_coding	HGNC Symbol	glypican 1 [Source:HGNC Symbol;Acc:HGNC:4449]	2.91744	5.54063	0
ENSG00000173175	111	ADCY5	protein_coding	HGNC Symbol	adenylate cyclase 5 [Source:HGNC Symbol;Acc:HGNC:236]	2.917	5.84193	0
ENSG00000162641	254268	AKNAD1	protein_coding	HGNC Symbol	AKNA domain containing 1 [Source:HGNC Symbol;Acc:HGNC:28398]	2.9151	-1.48208	1.2374e-06
ENSG00000149571	84623	KIRREL3	protein_coding	HGNC Symbol	kin of IRRE like 3 (Drosophila) [Source:HGNC Symbol;Acc:HGNC:23204]	2.91306	-0.140947	2.6477e-17
ENSG00000166741	4837	NNMT	protein_coding	HGNC Symbol	nicotinamide N-methyltransferase [Source:HGNC Symbol;Acc:HGNC:7861]	2.9114	-1.42418	3.3828e-06
ENSG00000152818	7402	UTRN	protein_coding	HGNC Symbol	utrophin [Source:HGNC Symbol;Acc:HGNC:12635]	2.91002	5.78627	7.6856e-239
ENSG00000173156	29984	RHOD	protein_coding	HGNC Symbol	ras homolog family member D [Source:HGNC Symbol;Acc:HGNC:670]	2.90635	-1.74238	1.5919e-05
ENSG00000162552	54361	WNT4	protein_coding	HGNC Symbol	wingless-type MMTV integration site family, member 4 [Source:HGNC Symbol;Acc:HGNC:12783]	2.90556	3.6026	1.0883e-153
ENSG00000104081	90427	BMF	protein_coding	HGNC Symbol	Bcl2 modifying factor [Source:HGNC Symbol;Acc:HGNC:24132]	2.89545	3.49714	2.0272e-126
ENSG00000140859	3801	KIFC3	protein_coding	HGNC Symbol	kinesin family member C3 [Source:HGNC Symbol;Acc:HGNC:6326]	2.88874	6.32316	0
ENSG00000142973	1580	CYP4B1	protein_coding	HGNC Symbol	cytochrome P450, family 4, subfamily B, polypeptide 1 [Source:HGNC Symbol;Acc:HGNC:2644]	2.8876	4.28706	3.3711e-225
ENSG00000054179	954	ENTPD2	protein_coding	HGNC Symbol	ectonucleoside triphosphate diphosphohydrolase 2 [Source:HGNC Symbol;Acc:HGNC:3364]	2.8848	5.91273	0
ENSG00000075223	10512	SEMA3C	protein_coding	HGNC Symbol	sema domain, immunoglobulin domain (Ig), short basic domain, secreted, (semaphorin) 3C [Source:HGNC Symbol;Acc:HGNC:10725]	2.88357	4.69905	1.2509e-170
ENSG00000187808	347454	SOWAHD	protein_coding	HGNC Symbol	sosondowah ankyrin repeat domain family member D [Source:HGNC Symbol;Acc:HGNC:32960]	2.88309	2.44184	7.2504e-76
ENSG00000182578	1436	CSF1R	protein_coding	HGNC Symbol	colony stimulating factor 1 receptor [Source:HGNC Symbol;Acc:HGNC:2433]	2.87577	2.24823	5.1133e-79
ENSG00000069399	602	BCL3	protein_coding	HGNC Symbol	B-cell CLL/lymphoma 3 [Source:HGNC Symbol;Acc:HGNC:998]	2.87545	6.5483	0
ENSG00000170423	196374	KRT78	protein_coding	HGNC Symbol	keratin 78, type II [Source:HGNC Symbol;Acc:HGNC:28926]	2.87477	-0.336746	1.7611e-14
ENSG00000184588	5142	PDE4B	protein_coding	HGNC Symbol	phosphodiesterase 4B, cAMP-specific [Source:HGNC Symbol;Acc:HGNC:8781]	2.87207	2.6198	1.4582e-82
ENSG00000088002	6820	SULT2B1	protein_coding	HGNC Symbol	sulfotransferase family, cytosolic, 2B, member 1 [Source:HGNC Symbol;Acc:HGNC:11459]	2.87111	4.22834	2.3046e-161
ENSG00000205336	9289	ADGRG1	protein_coding	HGNC Symbol	adhesion G protein-coupled receptor G1 [Source:HGNC Symbol;Acc:HGNC:4512]	2.8647	8.10575	0
ENSG00000172005	4118	MAL	protein_coding	HGNC Symbol	mal, T-cell differentiation protein [Source:HGNC Symbol;Acc:HGNC:6817]	2.86041	1.97395	1.9578e-35
ENSG00000106211	3315	HSPB1	protein_coding	HGNC Symbol	heat shock 27kDa protein 1 [Source:HGNC Symbol;Acc:HGNC:5246]	2.85874	9.8091	2.7651e-221
ENSG00000170819	8419	BFSP2	protein_coding	HGNC Symbol	beaded filament structural protein 2, phakinin [Source:HGNC Symbol;Acc:HGNC:1041]	2.85827	-1.29817	2.5198e-07
ENSG00000143839	5972	REN	protein_coding	HGNC Symbol	renin [Source:HGNC Symbol;Acc:HGNC:9958]	2.84128	-0.241128	1.5055e-14
ENSG00000071909	140469	MYO3B	protein_coding	HGNC Symbol	myosin IIIB [Source:HGNC Symbol;Acc:HGNC:15576]	2.83889	-1.52003	2.4111e-06
ENSG00000205784	645432	ARRDC5	protein_coding	HGNC Symbol	arrestin domain containing 5 [Source:HGNC Symbol;Acc:HGNC:31407]	2.83711	-1.78299	3.1539e-05
ENSG00000211452	1733	DIO1	protein_coding	HGNC Symbol	deiodinase, iodothyronine, type I [Source:HGNC Symbol;Acc:HGNC:2883]	2.83388	5.16478	4.9724e-303
ENSG00000184650	146852	ODF4	protein_coding	HGNC Symbol	outer dense fiber of sperm tails 4 [Source:HGNC Symbol;Acc:HGNC:19056]	2.83384	-2.10456	0.00042578
ENSG00000273993	5796	PTPRK	protein_coding	HGNC Symbol	protein tyrosine phosphatase, receptor type, K [Source:HGNC Symbol;Acc:HGNC:9674]	2.8292	-2.51822	0.0098641
ENSG00000131771	84152	PPP1R1B	protein_coding	HGNC Symbol	protein phosphatase 1, regulatory (inhibitor) subunit 1B [Source:HGNC Symbol;Acc:HGNC:9287]	2.82615	6.31069	8.5026e-253
ENSG00000142606	79258	MMEL1	protein_coding	HGNC Symbol	membrane metallo-endopeptidase-like 1 [Source:HGNC Symbol;Acc:HGNC:14668]	2.82591	-2.51858	0.0060657
ENSG00000042980	10863	ADAM28	protein_coding	HGNC Symbol	ADAM metallopeptidase domain 28 [Source:HGNC Symbol;Acc:HGNC:206]	2.8259	-2.51854	0.0060658
ENSG00000139304	374462	PTPRQ	protein_coding	HGNC Symbol	protein tyrosine phosphatase, receptor type, Q [Source:HGNC Symbol;Acc:HGNC:9679]	2.82541	-0.133368	3.4518e-14
ENSG00000196684	84941	HSH2D	protein_coding	HGNC Symbol	hematopoietic SH2 domain containing [Source:HGNC Symbol;Acc:HGNC:24920]	2.8249	-0.208961	6.7525e-16
ENSG00000187134	1645	AKR1C1	protein_coding	HGNC Symbol	aldo-keto reductase family 1, member C1 [Source:HGNC Symbol;Acc:HGNC:384]	2.82046	1.84832	6.3103e-62
ENSG00000130038	84766	CRACR2A	protein_coding	HGNC Symbol	calcium release activated channel regulator 2A [Source:HGNC Symbol;Acc:HGNC:28657]	2.81372	0.0450921	1.444e-17
ENSG00000198732	64093	SMOC1	protein_coding	HGNC Symbol	SPARC related modular calcium binding 1 [Source:HGNC Symbol;Acc:HGNC:20318]	2.81322	2.81958	2.9507e-55
ENSG00000139318	1848	DUSP6	protein_coding	HGNC Symbol	dual specificity phosphatase 6 [Source:HGNC Symbol;Acc:HGNC:3072]	2.81263	1.78	3.0728e-44
ENSG00000162591	1953	MEGF6	protein_coding	HGNC Symbol	multiple EGF-like-domains 6 [Source:HGNC Symbol;Acc:HGNC:3232]	2.81043	3.40341	2.3548e-138
ENSG00000135218	948	CD36	protein_coding	HGNC Symbol	CD36 molecule (thrombospondin receptor) [Source:HGNC Symbol;Acc:HGNC:1663]	2.80765	1.23562	5.0002e-39
ENSG00000187678	81848	SPRY4	protein_coding	HGNC Symbol	sprouty homolog 4 (Drosophila) [Source:HGNC Symbol;Acc:HGNC:15533]	2.80563	5.27646	4.854e-264
ENSG00000179023	127707	KLHDC7A	protein_coding	HGNC Symbol	kelch domain containing 7A [Source:HGNC Symbol;Acc:HGNC:26791]	2.80478	1.85865	2.6354e-60
ENSG00000004399	23129	PLXND1	protein_coding	HGNC Symbol	plexin D1 [Source:HGNC Symbol;Acc:HGNC:9107]	2.79994	7.63995	4.4662e-312
ENSG00000167916	192666	KRT24	protein_coding	HGNC Symbol	keratin 24, type I [Source:HGNC Symbol;Acc:HGNC:18527]	2.79569	0.322491	1.2752e-22
ENSG00000183476	646892	SH2D7	protein_coding	HGNC Symbol	SH2 domain containing 7 [Source:HGNC Symbol;Acc:HGNC:34549]	2.79405	-1.01184	7.5087e-08
ENSG00000106123	2051	EPHB6	protein_coding	HGNC Symbol	EPH receptor B6 [Source:HGNC Symbol;Acc:HGNC:3396]	2.7918	2.98085	1.8817e-105
ENSG00000071967	79901	CYBRD1	protein_coding	HGNC Symbol	cytochrome b reductase 1 [Source:HGNC Symbol;Acc:HGNC:20797]	2.78806	-0.237083	2.4394e-15
ENSG00000150656	84735	CNDP1	protein_coding	HGNC Symbol	carnosine dipeptidase 1 (metallopeptidase M20 family) [Source:HGNC Symbol;Acc:HGNC:20675]	2.78641	0.103407	1.5522e-18
ENSG00000162670	339479	BRINP3	protein_coding	HGNC Symbol	bone morphogenetic protein/retinoic acid inducible neural-specific 3 [Source:HGNC Symbol;Acc:HGNC:22393]	2.78573	-0.283615	1.1187e-11
ENSG00000029534	286	ANK1	protein_coding	HGNC Symbol	ankyrin 1, erythrocytic [Source:HGNC Symbol;Acc:HGNC:492]	2.7834	-0.824066	4.0348e-10
ENSG00000273983	8355	HIST1H3G	protein_coding	HGNC Symbol	histone cluster 1, H3g [Source:HGNC Symbol;Acc:HGNC:4772]	2.77604	0.937706	2.2748e-32
ENSG00000176884	2902	GRIN1	protein_coding	HGNC Symbol	glutamate receptor, ionotropic, N-methyl D-aspartate 1 [Source:HGNC Symbol;Acc:HGNC:4584]	2.76569	4.75666	3.0404e-172
ENSG00000151388	81792	ADAMTS12	protein_coding	HGNC Symbol	ADAM metallopeptidase with thrombospondin type 1 motif, 12 [Source:HGNC Symbol;Acc:HGNC:14605]	2.76438	-1.82481	6.2203e-05
ENSG00000133121	90627	STARD13	protein_coding	HGNC Symbol	StAR-related lipid transfer (START) domain containing 13 [Source:HGNC Symbol;Acc:HGNC:19164]	2.76372	3.82838	8.3805e-135
ENSG00000185332	284186	TMEM105	protein_coding	HGNC Symbol	transmembrane protein 105 [Source:HGNC Symbol;Acc:HGNC:26794]	2.76356	-1.15725	5.9639e-08
ENSG00000103528	51760	SYT17	protein_coding	HGNC Symbol	synaptotagmin XVII [Source:HGNC Symbol;Acc:HGNC:24119]	2.75379	4.49701	2.7314e-236
ENSG00000157870	127281	FAM213B	protein_coding	HGNC Symbol	family with sequence similarity 213, member B [Source:HGNC Symbol;Acc:HGNC:28390]	2.75314	-0.845537	6.7394e-10
ENSG00000099260	54873	PALMD	protein_coding	HGNC Symbol	palmdelphin [Source:HGNC Symbol;Acc:HGNC:15846]	2.75093	3.04773	3.9994e-115
ENSG00000145703	10788	IQGAP2	protein_coding	HGNC Symbol	IQ motif containing GTPase activating protein 2 [Source:HGNC Symbol;Acc:HGNC:6111]	2.74894	3.02893	3.9532e-78
ENSG00000171401	3860	KRT13	protein_coding	HGNC Symbol	keratin 13, type I [Source:HGNC Symbol;Acc:HGNC:6415]	2.74792	-1.35771	7.0523e-07
ENSG00000149596	57158	JPH2	protein_coding	HGNC Symbol	junctophilin 2 [Source:HGNC Symbol;Acc:HGNC:14202]	2.74424	4.42853	2.9577e-235
ENSG00000130701	140893	RBBP8NL	protein_coding	HGNC Symbol	RBBP8 N-terminal like [Source:HGNC Symbol;Acc:HGNC:16144]	2.74209	4.0888	2.634e-180
ENSG00000101849	6907	TBL1X	protein_coding	HGNC Symbol	transducin (beta)-like 1X-linked [Source:HGNC Symbol;Acc:HGNC:11585]	2.73863	3.50422	1.3121e-142
ENSG00000115884	6382	SDC1	protein_coding	HGNC Symbol	syndecan 1 [Source:HGNC Symbol;Acc:HGNC:10658]	2.7381	8.31675	0
ENSG00000166819	5346	PLIN1	protein_coding	HGNC Symbol	perilipin 1 [Source:HGNC Symbol;Acc:HGNC:9076]	2.73385	1.43339	3.6213e-45
ENSG00000187980	391013	PLA2G2C	protein_coding	HGNC Symbol	phospholipase A2, group IIC [Source:HGNC Symbol;Acc:HGNC:9032]	2.72957	-2.15694	0.00085528
ENSG00000129675	9459	ARHGEF6	protein_coding	HGNC Symbol	Rac/Cdc42 guanine nucleotide exchange factor (GEF) 6 [Source:HGNC Symbol;Acc:HGNC:685]	2.7277	3.76206	2.2557e-110
ENSG00000198355	415116	PIM3	protein_coding	HGNC Symbol	Pim-3 proto-oncogene, serine/threonine kinase [Source:HGNC Symbol;Acc:HGNC:19310]	2.72739	7.26548	0
ENSG00000188643	140576	S100A16	protein_coding	HGNC Symbol	S100 calcium binding protein A16 [Source:HGNC Symbol;Acc:HGNC:20441]	2.72643	9.54745	7.7979e-248
ENSG00000138271	53836	GPR87	protein_coding	HGNC Symbol	G protein-coupled receptor 87 [Source:HGNC Symbol;Acc:HGNC:4538]	2.72497	-1.59042	9.1518e-06
ENSG00000185640	338785	KRT79	protein_coding	HGNC Symbol	keratin 79, type II [Source:HGNC Symbol;Acc:HGNC:28930]	2.72178	-0.607158	1.5927e-11
ENSG00000136205	64759	TNS3	protein_coding	HGNC Symbol	tensin 3 [Source:HGNC Symbol;Acc:HGNC:21616]	2.71295	6.7361	0
ENSG00000163121	93082	NEURL3	protein_coding	HGNC Symbol	neuralized E3 ubiquitin protein ligase 3 [Source:HGNC Symbol;Acc:HGNC:25162]	2.71005	-0.501232	2.4556e-12
ENSG00000188505	342897	NCCRP1	protein_coding	HGNC Symbol	non-specific cytotoxic cell receptor protein 1 homolog (zebrafish) [Source:HGNC Symbol;Acc:HGNC:33739]	2.70701	3.18813	2.0367e-114
ENSG00000164520	135250	RAET1E	protein_coding	HGNC Symbol	retinoic acid early transcript 1E [Source:HGNC Symbol;Acc:HGNC:16793]	2.70645	2.62613	5.2972e-86
ENSG00000183918	4068	SH2D1A	protein_coding	HGNC Symbol	SH2 domain containing 1A [Source:HGNC Symbol;Acc:HGNC:10820]	2.70644	-2.38969	0.0072804
ENSG00000189051	643904	RNF222	protein_coding	HGNC Symbol	ring finger protein 222 [Source:HGNC Symbol;Acc:HGNC:34517]	2.70587	2.27782	3.1164e-70
ENSG00000183401	126075	CCDC159	protein_coding	HGNC Symbol	coiled-coil domain containing 159 [Source:HGNC Symbol;Acc:HGNC:26996]	2.70519	4.28968	2.394e-203
ENSG00000175318	196996	GRAMD2	protein_coding	HGNC Symbol	GRAM domain containing 2 [Source:HGNC Symbol;Acc:HGNC:27287]	2.70197	5.32125	3.3642e-318
ENSG00000092295	7051	TGM1	protein_coding	HGNC Symbol	transglutaminase 1 [Source:HGNC Symbol;Acc:HGNC:11777]	2.70127	5.93675	2.0862e-250
ENSG00000206190	57194	ATP10A	protein_coding	HGNC Symbol	ATPase, class V, type 10A [Source:HGNC Symbol;Acc:HGNC:13542]	2.69837	-1.23493	4.0253e-07
ENSG00000006468	2115	ETV1	protein_coding	HGNC Symbol	ets variant 1 [Source:HGNC Symbol;Acc:HGNC:3490]	2.694	0.763582	1.0119e-22
ENSG00000197496	81031	SLC2A10	protein_coding	HGNC Symbol	solute carrier family 2 (facilitated glucose transporter), member 10 [Source:HGNC Symbol;Acc:HGNC:13444]	2.67938	2.97681	5.1586e-80
ENSG00000205542	7114	TMSB4X	protein_coding	HGNC Symbol	thymosin beta 4, X-linked [Source:HGNC Symbol;Acc:HGNC:11881]	2.67864	-0.922415	9.0643e-09
ENSG00000125337	3834	KIF25	protein_coding	HGNC Symbol	kinesin family member 25 [Source:HGNC Symbol;Acc:HGNC:6390]	2.67819	-2.28932	0.0064393
ENSG00000131620	55107	ANO1	protein_coding	HGNC Symbol	anoctamin 1, calcium activated chloride channel [Source:HGNC Symbol;Acc:HGNC:21625]	2.67791	3.7562	3.4491e-155
ENSG00000204839	642475	MROH6	protein_coding	HGNC Symbol	maestro heat-like repeat family member 6 [Source:HGNC Symbol;Acc:HGNC:27814]	2.67647	0.768859	7.6284e-29
ENSG00000058335	5923	RASGRF1	protein_coding	HGNC Symbol	Ras protein-specific guanine nucleotide-releasing factor 1 [Source:HGNC Symbol;Acc:HGNC:9875]	2.6756	0.76891	1.7246e-26
ENSG00000162881	165140	OXER1	protein_coding	HGNC Symbol	oxoeicosanoid (OXE) receptor 1 [Source:HGNC Symbol;Acc:HGNC:24884]	2.66993	0.57089	2.61e-24
ENSG00000169347	2813	GP2	protein_coding	HGNC Symbol	glycoprotein 2 (zymogen granule membrane) [Source:HGNC Symbol;Acc:HGNC:4441]	2.66445	-1.62695	1.7714e-05
ENSG00000125398	6662	SOX9	protein_coding	HGNC Symbol	SRY (sex determining region Y)-box 9 [Source:HGNC Symbol;Acc:HGNC:11204]	2.66026	3.34542	1.2902e-129
ENSG00000144648	1238	ACKR2	protein_coding	HGNC Symbol	atypical chemokine receptor 2 [Source:HGNC Symbol;Acc:HGNC:1565]	2.65938	5.02835	5.6614e-217
ENSG00000074416	11343	MGLL	protein_coding	HGNC Symbol	monoglyceride lipase [Source:HGNC Symbol;Acc:HGNC:17038]	2.65441	4.72082	1.5894e-217
ENSG00000102287	2564	GABRE	protein_coding	HGNC Symbol	gamma-aminobutyric acid (GABA) A receptor, epsilon [Source:HGNC Symbol;Acc:HGNC:4085]	2.6515	7.66079	2.0809e-161
ENSG00000121270	85320	ABCC11	protein_coding	HGNC Symbol	ATP-binding cassette, sub-family C (CFTR/MRP), member 11 [Source:HGNC Symbol;Acc:HGNC:14639]	2.65065	2.67907	7.7544e-93
ENSG00000130234	59272	ACE2	protein_coding	HGNC Symbol	angiotensin I converting enzyme 2 [Source:HGNC Symbol;Acc:HGNC:13557]	2.64619	-1.19603	4.4088e-07
ENSG00000171724	57687	VAT1L	protein_coding	HGNC Symbol	vesicle amine transport 1-like [Source:HGNC Symbol;Acc:HGNC:29315]	2.64527	1.17141	2.1019e-37
ENSG00000171631	5031	P2RY6	protein_coding	HGNC Symbol	pyrimidinergic receptor P2Y, G-protein coupled, 6 [Source:HGNC Symbol;Acc:HGNC:8543]	2.64329	6.40223	0
ENSG00000268173	NA	PIK3R2	protein_coding	UniProtKB Gene Name	Phosphatidylinositol 3-kinase regulatory subunit beta [Source:UniProtKB/Swiss-Prot;Acc:O00459]	2.64178	-2.58885	0.013049
ENSG00000221937	259286	TAS2R40	protein_coding	HGNC Symbol	taste receptor, type 2, member 40 [Source:HGNC Symbol;Acc:HGNC:18885]	2.64167	-2.5886	0.012727
ENSG00000156510	80201	HKDC1	protein_coding	HGNC Symbol	hexokinase domain containing 1 [Source:HGNC Symbol;Acc:HGNC:23302]	2.64166	-2.589	0.012727
ENSG00000172399	51778	MYOZ2	protein_coding	HGNC Symbol	myozenin 2 [Source:HGNC Symbol;Acc:HGNC:1330]	2.64166	-2.58877	0.012727
ENSG00000266964	5348	FXYD1	protein_coding	HGNC Symbol	FXYD domain containing ion transport regulator 1 [Source:HGNC Symbol;Acc:HGNC:4025]	2.63742	-2.38826	0.0090151
ENSG00000162949	92291	CAPN13	protein_coding	HGNC Symbol	calpain 13 [Source:HGNC Symbol;Acc:HGNC:16663]	2.63517	4.92301	4.1153e-203
ENSG00000179604	23580	CDC42EP4	protein_coding	HGNC Symbol	CDC42 effector protein (Rho GTPase binding) 4 [Source:HGNC Symbol;Acc:HGNC:17147]	2.63487	6.87978	3.7323e-313
ENSG00000196517	6536	SLC6A9	protein_coding	HGNC Symbol	solute carrier family 6 (neurotransmitter transporter, glycine), member 9 [Source:HGNC Symbol;Acc:HGNC:11056]	2.63255	4.65055	4.4875e-214
ENSG00000162723	89886	SLAMF9	protein_coding	HGNC Symbol	SLAM family member 9 [Source:HGNC Symbol;Acc:HGNC:18430]	2.62272	-2.21042	0.0029791
ENSG00000168539	1128	CHRM1	protein_coding	HGNC Symbol	cholinergic receptor, muscarinic 1 [Source:HGNC Symbol;Acc:HGNC:1950]	2.62033	1.85776	7.4567e-51
ENSG00000149090	25891	PAMR1	protein_coding	HGNC Symbol	peptidase domain containing associated with muscle regeneration 1 [Source:HGNC Symbol;Acc:HGNC:24554]	2.61716	-2.21133	0.001708
ENSG00000116039	525	ATP6V1B1	protein_coding	HGNC Symbol	ATPase, H+ transporting, lysosomal 56/58kDa, V1 subunit B1 [Source:HGNC Symbol;Acc:HGNC:853]	2.61699	4.7383	1.14e-185
ENSG00000163932	5580	PRKCD	protein_coding	HGNC Symbol	protein kinase C, delta [Source:HGNC Symbol;Acc:HGNC:9399]	2.61551	7.32051	0
ENSG00000139211	347902	AMIGO2	protein_coding	HGNC Symbol	adhesion molecule with Ig-like domain 2 [Source:HGNC Symbol;Acc:HGNC:24073]	2.61313	3.52633	3.1795e-132
ENSG00000182983	389114	ZNF662	protein_coding	HGNC Symbol	zinc finger protein 662 [Source:HGNC Symbol;Acc:HGNC:31930]	2.61298	1.04083	4.8254e-29
ENSG00000143320	1382	CRABP2	protein_coding	HGNC Symbol	cellular retinoic acid binding protein 2 [Source:HGNC Symbol;Acc:HGNC:2339]	2.61111	7.78799	3.0211e-200
ENSG00000196950	57181	SLC39A10	protein_coding	HGNC Symbol	solute carrier family 39 (zinc transporter), member 10 [Source:HGNC Symbol;Acc:HGNC:20861]	2.6094	5.52704	7.6412e-247
ENSG00000166317	79933	SYNPO2L	protein_coding	HGNC Symbol	synaptopodin 2-like [Source:HGNC Symbol;Acc:HGNC:23532]	2.60853	1.76297	2.0709e-46
ENSG00000131149	23199	GSE1	protein_coding	HGNC Symbol	Gse1 coiled-coil protein [Source:HGNC Symbol;Acc:HGNC:28979]	2.60796	8.32712	0
ENSG00000163683	201895	SMIM14	protein_coding	HGNC Symbol	small integral membrane protein 14 [Source:HGNC Symbol;Acc:HGNC:27321]	2.6071	4.33303	5.8682e-210
ENSG00000106018	7434	VIPR2	protein_coding	HGNC Symbol	vasoactive intestinal peptide receptor 2 [Source:HGNC Symbol;Acc:HGNC:12695]	2.60687	-1.91221	0.00031787
ENSG00000160712	3570	IL6R	protein_coding	HGNC Symbol	interleukin 6 receptor [Source:HGNC Symbol;Acc:HGNC:6019]	2.60157	6.68508	0
ENSG00000171403	3857	KRT9	protein_coding	HGNC Symbol	keratin 9, type I [Source:HGNC Symbol;Acc:HGNC:6447]	2.60128	-1.66442	3.412e-05
ENSG00000171502	255631	COL24A1	protein_coding	HGNC Symbol	collagen, type XXIV, alpha 1 [Source:HGNC Symbol;Acc:HGNC:20821]	2.60109	0.103174	9.9296e-18
ENSG00000166840	100287413	GLYATL1	protein_coding	HGNC Symbol	glycine-N-acyltransferase-like 1 [Source:HGNC Symbol;Acc:HGNC:30519]	2.5994	0.434374	1.6852e-15
ENSG00000166840	92292	GLYATL1	protein_coding	HGNC Symbol	glycine-N-acyltransferase-like 1 [Source:HGNC Symbol;Acc:HGNC:30519]	2.5994	0.434374	1.6852e-15
ENSG00000010704	3077	HFE	protein_coding	HGNC Symbol	hemochromatosis [Source:HGNC Symbol;Acc:HGNC:4886]	2.59772	-1.45292	4.9728e-06
ENSG00000187720	79875	THSD4	protein_coding	HGNC Symbol	thrombospondin, type I, domain containing 4 [Source:HGNC Symbol;Acc:HGNC:25835]	2.59502	4.43657	1.3164e-177
ENSG00000088726	55287	TMEM40	protein_coding	HGNC Symbol	transmembrane protein 40 [Source:HGNC Symbol;Acc:HGNC:25620]	2.59399	3.37137	6.2589e-120
ENSG00000104953	79816	TLE6	protein_coding	HGNC Symbol	transducin-like enhancer of split 6 [Source:HGNC Symbol;Acc:HGNC:30788]	2.58299	2.52218	2.1174e-81
ENSG00000162078	124220	ZG16B	protein_coding	HGNC Symbol	zymogen granule protein 16B [Source:HGNC Symbol;Acc:HGNC:30456]	2.58279	3.97572	1.8337e-168
ENSG00000138119	26509	MYOF	protein_coding	HGNC Symbol	myoferlin [Source:HGNC Symbol;Acc:HGNC:3656]	2.58034	5.91235	2.2743e-287
ENSG00000165685	120939	TMEM52B	protein_coding	HGNC Symbol	transmembrane protein 52B [Source:HGNC Symbol;Acc:HGNC:26438]	2.57281	2.84635	1.0531e-92
ENSG00000158270	81035	COLEC12	protein_coding	HGNC Symbol	collectin sub-family member 12 [Source:HGNC Symbol;Acc:HGNC:16016]	2.56968	-0.140984	7.0884e-14
ENSG00000275482	2051	EPHB6	protein_coding	HGNC Symbol	EPH receptor B6 [Source:HGNC Symbol;Acc:HGNC:3396]	2.56393	2.45398	2.1897e-79
ENSG00000141738	2886	GRB7	protein_coding	HGNC Symbol	growth factor receptor-bound protein 7 [Source:HGNC Symbol;Acc:HGNC:4567]	2.56024	8.93046	6.9169e-323
ENSG00000188263	400935	IL17REL	protein_coding	HGNC Symbol	interleukin 17 receptor E-like [Source:HGNC Symbol;Acc:HGNC:33808]	2.55584	0.717787	2.3974e-22
ENSG00000137393	255488	RNF144B	protein_coding	HGNC Symbol	ring finger protein 144B [Source:HGNC Symbol;Acc:HGNC:21578]	2.55518	5.33743	5.875e-282
ENSG00000171914	83660	TLN2	protein_coding	HGNC Symbol	talin 2 [Source:HGNC Symbol;Acc:HGNC:15447]	2.55436	2.51134	6.7279e-73
ENSG00000185650	677	ZFP36L1	protein_coding	HGNC Symbol	ZFP36 ring finger protein-like 1 [Source:HGNC Symbol;Acc:HGNC:1107]	2.54993	7.07271	0
ENSG00000127954	79689	STEAP4	protein_coding	HGNC Symbol	STEAP family member 4 [Source:HGNC Symbol;Acc:HGNC:21923]	2.54831	1.59882	2.133e-42
ENSG00000140416	7168	TPM1	protein_coding	HGNC Symbol	tropomyosin 1 (alpha) [Source:HGNC Symbol;Acc:HGNC:12010]	2.54807	7.07268	2.2129e-303
ENSG00000162496	9249	DHRS3	protein_coding	HGNC Symbol	dehydrogenase/reductase (SDR family) member 3 [Source:HGNC Symbol;Acc:HGNC:17693]	2.54791	5.47015	2.9219e-176
ENSG00000134215	10451	VAV3	protein_coding	HGNC Symbol	vav 3 guanine nucleotide exchange factor [Source:HGNC Symbol;Acc:HGNC:12659]	2.54588	4.86409	3.8922e-200
ENSG00000185467	402569	KPNA7	protein_coding	HGNC Symbol	karyopherin alpha 7 (importin alpha 8) [Source:HGNC Symbol;Acc:HGNC:21839]	2.54404	0.89106	4.1458e-21
ENSG00000072952	10335	MRVI1	protein_coding	HGNC Symbol	murine retrovirus integration site 1 homolog [Source:HGNC Symbol;Acc:HGNC:7237]	2.54347	1.75222	1.1934e-45
ENSG00000118513	4602	MYB	protein_coding	HGNC Symbol	v-myb avian myeloblastosis viral oncogene homolog [Source:HGNC Symbol;Acc:HGNC:7545]	2.5364	3.72051	1.9561e-160
ENSG00000104140	171177	RHOV	protein_coding	HGNC Symbol	ras homolog family member V [Source:HGNC Symbol;Acc:HGNC:18313]	2.53512	6.75871	9.8141e-300
ENSG00000124575	3007	HIST1H1D	protein_coding	HGNC Symbol	histone cluster 1, H1d [Source:HGNC Symbol;Acc:HGNC:4717]	2.52244	-1.74115	0.000162
ENSG00000213145	1396	CRIP1	protein_coding	HGNC Symbol	cysteine-rich protein 1 (intestinal) [Source:HGNC Symbol;Acc:HGNC:2360]	2.52229	-1.00506	5.7607e-08
ENSG00000274334	114990	VASN	protein_coding	UniProtKB Gene Name	Vasorin [Source:UniProtKB/Swiss-Prot;Acc:Q6EMK4]	2.52141	-1.95793	0.00048845
ENSG00000115648	79083	MLPH	protein_coding	HGNC Symbol	melanophilin [Source:HGNC Symbol;Acc:HGNC:29643]	2.51529	7.37963	0
ENSG00000167470	90007	MIDN	protein_coding	HGNC Symbol	midnolin [Source:HGNC Symbol;Acc:HGNC:16298]	2.51469	6.63333	0
ENSG00000008735	23542	MAPK8IP2	protein_coding	HGNC Symbol	mitogen-activated protein kinase 8 interacting protein 2 [Source:HGNC Symbol;Acc:HGNC:6883]	2.51432	4.00646	1.0002e-165
ENSG00000130147	23677	SH3BP4	protein_coding	HGNC Symbol	SH3-domain binding protein 4 [Source:HGNC Symbol;Acc:HGNC:10826]	2.51355	7.0391	1.8732e-318
ENSG00000154330	5239	PGM5	protein_coding	HGNC Symbol	phosphoglucomutase 5 [Source:HGNC Symbol;Acc:HGNC:8908]	2.50761	2.22288	2.5026e-62
ENSG00000153714	286343	LURAP1L	protein_coding	HGNC Symbol	leucine rich adaptor protein 1-like [Source:HGNC Symbol;Acc:HGNC:31452]	2.50745	2.25166	1.7791e-57
ENSG00000137975	9635	CLCA2	protein_coding	HGNC Symbol	chloride channel accessory 2 [Source:HGNC Symbol;Acc:HGNC:2016]	2.50651	5.04609	1.7706e-248
ENSG00000159200	1827	RCAN1	protein_coding	HGNC Symbol	regulator of calcineurin 1 [Source:HGNC Symbol;Acc:HGNC:3040]	2.50233	5.99951	2.4464e-306
ENSG00000176153	2877	GPX2	protein_coding	HGNC Symbol	glutathione peroxidase 2 [Source:HGNC Symbol;Acc:HGNC:4554]	2.49932	2.42299	1.6962e-59
ENSG00000268089	55879	GABRQ	protein_coding	HGNC Symbol	gamma-aminobutyric acid (GABA) A receptor, theta [Source:HGNC Symbol;Acc:HGNC:14454]	2.49912	4.95501	1.043e-173
ENSG00000133401	23037	PDZD2	protein_coding	HGNC Symbol	PDZ domain containing 2 [Source:HGNC Symbol;Acc:HGNC:18486]	2.49101	6.56877	3.8043e-322
ENSG00000165125	55503	TRPV6	protein_coding	HGNC Symbol	transient receptor potential cation channel, subfamily V, member 6 [Source:HGNC Symbol;Acc:HGNC:14006]	2.48795	3.78972	4.6631e-102
ENSG00000277781	642475	MROH6	protein_coding	HGNC Symbol	maestro heat-like repeat family member 6 [Source:HGNC Symbol;Acc:HGNC:27814]	2.48608	-1.02934	1.0735e-07
ENSG00000162545	55450	CAMK2N1	protein_coding	HGNC Symbol	calcium/calmodulin-dependent protein kinase II inhibitor 1 [Source:HGNC Symbol;Acc:HGNC:24190]	2.48574	4.4856	1.819e-182
ENSG00000183569	253190	SERHL2	protein_coding	HGNC Symbol	serine hydrolase-like 2 [Source:HGNC Symbol;Acc:HGNC:29446]	2.48534	5.12051	2.8786e-266
ENSG00000173267	6623	SNCG	protein_coding	HGNC Symbol	synuclein, gamma (breast cancer-specific protein 1) [Source:HGNC Symbol;Acc:HGNC:11141]	2.48043	4.52571	6.1642e-116
ENSG00000099998	2687	GGT5	protein_coding	HGNC Symbol	gamma-glutamyltransferase 5 [Source:HGNC Symbol;Acc:HGNC:4260]	2.47976	2.75862	7.9929e-89
ENSG00000176788	10409	BASP1	protein_coding	HGNC Symbol	brain abundant, membrane attached signal protein 1 [Source:HGNC Symbol;Acc:HGNC:957]	2.47893	2.11631	1.0769e-40
ENSG00000205730	162073	ITPRIPL2	protein_coding	HGNC Symbol	inositol 1,4,5-trisphosphate receptor interacting protein-like 2 [Source:HGNC Symbol;Acc:HGNC:27257]	2.47541	4.1114	5.5596e-125
ENSG00000115705	7173	TPO	protein_coding	HGNC Symbol	thyroid peroxidase [Source:HGNC Symbol;Acc:HGNC:12015]	2.47519	1.55512	3.838e-32
ENSG00000099194	6319	SCD	protein_coding	HGNC Symbol	stearoyl-CoA desaturase (delta-9-desaturase) [Source:HGNC Symbol;Acc:HGNC:10571]	2.47449	8.53349	3.2948e-206
ENSG00000115602	9173	IL1RL1	protein_coding	HGNC Symbol	interleukin 1 receptor-like 1 [Source:HGNC Symbol;Acc:HGNC:5998]	2.4727	0.222005	1.4716e-15
ENSG00000021826	1373	CPS1	protein_coding	HGNC Symbol	carbamoyl-phosphate synthase 1, mitochondrial [Source:HGNC Symbol;Acc:HGNC:2323]	2.47162	7.4604	0
ENSG00000167799	254552	NUDT8	protein_coding	HGNC Symbol	nudix (nucleoside diphosphate linked moiety X)-type motif 8 [Source:HGNC Symbol;Acc:HGNC:8055]	2.46951	4.40106	1.5375e-203
ENSG00000173262	144195	SLC2A14	protein_coding	HGNC Symbol	solute carrier family 2 (facilitated glucose transporter), member 14 [Source:HGNC Symbol;Acc:HGNC:18301]	2.46689	-0.141176	2.9829e-13
ENSG00000166821	8800	PEX11A	protein_coding	HGNC Symbol	peroxisomal biogenesis factor 11 alpha [Source:HGNC Symbol;Acc:HGNC:8852]	2.46379	4.70762	1.876e-210
ENSG00000130513	9518	GDF15	protein_coding	HGNC Symbol	growth differentiation factor 15 [Source:HGNC Symbol;Acc:HGNC:30142]	2.46323	-0.91185	5.2754e-08
ENSG00000186193	89958	SAPCD2	protein_coding	HGNC Symbol	suppressor APC domain containing 2 [Source:HGNC Symbol;Acc:HGNC:28055]	2.46247	6.79361	4.4652e-265
ENSG00000074410	771	CA12	protein_coding	HGNC Symbol	carbonic anhydrase XII [Source:HGNC Symbol;Acc:HGNC:1371]	2.45903	6.38059	0
ENSG00000171236	116844	LRG1	protein_coding	HGNC Symbol	leucine-rich alpha-2-glycoprotein 1 [Source:HGNC Symbol;Acc:HGNC:29480]	2.45866	1.89982	9.4253e-55
ENSG00000204176	102724488	SYT15	protein_coding	HGNC Symbol	synaptotagmin XV [Source:HGNC Symbol;Acc:HGNC:17167]	2.45586	0.878201	3.2515e-24
ENSG00000204176	83849	SYT15	protein_coding	HGNC Symbol	synaptotagmin XV [Source:HGNC Symbol;Acc:HGNC:17167]	2.45586	0.878201	3.2515e-24
ENSG00000204140	340204	CLPSL1	protein_coding	HGNC Symbol	colipase-like 1 [Source:HGNC Symbol;Acc:HGNC:21251]	2.45522	-0.934954	2.2419e-07
ENSG00000115738	3398	ID2	protein_coding	HGNC Symbol	inhibitor of DNA binding 2, dominant negative helix-loop-helix protein [Source:HGNC Symbol;Acc:HGNC:5361]	2.45517	3.58837	4.2529e-106
ENSG00000129538	6035	RNASE1	protein_coding	HGNC Symbol	ribonuclease, RNase A family, 1 (pancreatic) [Source:HGNC Symbol;Acc:HGNC:10044]	2.4545	0.680583	7.2766e-24
ENSG00000184384	84441	MAML2	protein_coding	HGNC Symbol	mastermind-like 2 (Drosophila) [Source:HGNC Symbol;Acc:HGNC:16259]	2.45336	2.06974	1.542e-45
ENSG00000277758	83849	SYT15	protein_coding	HGNC Symbol	synaptotagmin XV [Source:HGNC Symbol;Acc:HGNC:17167]	2.45003	1.58887	7.903e-36
ENSG00000277758	102724488	SYT15	protein_coding	HGNC Symbol	synaptotagmin XV [Source:HGNC Symbol;Acc:HGNC:17167]	2.45003	1.58887	7.903e-36
ENSG00000258130	NA	RP11-347C12.3	protein_coding	Clone-based (Vega)	Protein LOC101929849 [Source:UniProtKB/TrEMBL;Acc:F8VWA3]	2.44777	-1.09696	8.219e-07
ENSG00000169174	255738	PCSK9	protein_coding	HGNC Symbol	proprotein convertase subtilisin/kexin type 9 [Source:HGNC Symbol;Acc:HGNC:20001]	2.4453	-0.803034	8.3044e-09
ENSG00000198691	24	ABCA4	protein_coding	HGNC Symbol	ATP-binding cassette, sub-family A (ABC1), member 4 [Source:HGNC Symbol;Acc:HGNC:34]	2.4444	2.94798	2.4176e-76
ENSG00000166743	116285	ACSM1	protein_coding	HGNC Symbol	acyl-CoA synthetase medium-chain family member 1 [Source:HGNC Symbol;Acc:HGNC:18049]	2.44404	-1.06094	4.6837e-07
ENSG00000095303	5742	PTGS1	protein_coding	HGNC Symbol	prostaglandin-endoperoxide synthase 1 (prostaglandin G/H synthase and cyclooxygenase) [Source:HGNC Symbol;Acc:HGNC:9604]	2.4432	6.23319	5.0068e-255
ENSG00000111424	7421	VDR	protein_coding	HGNC Symbol	vitamin D (1,25- dihydroxyvitamin D3) receptor [Source:HGNC Symbol;Acc:HGNC:12679]	2.44053	6.75676	5.5489e-283
ENSG00000113448	5144	PDE4D	protein_coding	HGNC Symbol	phosphodiesterase 4D, cAMP-specific [Source:HGNC Symbol;Acc:HGNC:8783]	2.43983	4.95955	8.203e-214
ENSG00000175832	2118	ETV4	protein_coding	HGNC Symbol	ets variant 4 [Source:HGNC Symbol;Acc:HGNC:3493]	2.43849	3.2769	2.5216e-119
ENSG00000176046	26471	NUPR1	protein_coding	HGNC Symbol	nuclear protein, transcriptional regulator, 1 [Source:HGNC Symbol;Acc:HGNC:29990]	2.43793	5.68847	6.3134e-104
ENSG00000149294	4684	NCAM1	protein_coding	HGNC Symbol	neural cell adhesion molecule 1 [Source:HGNC Symbol;Acc:HGNC:7656]	2.43012	-2.00522	0.00089116
ENSG00000161911	340205	TREML1	protein_coding	HGNC Symbol	triggering receptor expressed on myeloid cells-like 1 [Source:HGNC Symbol;Acc:HGNC:20434]	2.43005	-1.55482	3.3656e-05
ENSG00000186480	3638	INSIG1	protein_coding	HGNC Symbol	insulin induced gene 1 [Source:HGNC Symbol;Acc:HGNC:6083]	2.42901	4.59304	3.6526e-207
ENSG00000009765	389434	IYD	protein_coding	HGNC Symbol	iodotyrosine deiodinase [Source:HGNC Symbol;Acc:HGNC:21071]	2.42857	2.26077	7.3537e-55
ENSG00000106541	10551	AGR2	protein_coding	HGNC Symbol	anterior gradient 2 [Source:HGNC Symbol;Acc:HGNC:328]	2.42517	6.49605	1.7439e-226
ENSG00000172482	189	AGXT	protein_coding	HGNC Symbol	alanine-glyoxylate aminotransferase [Source:HGNC Symbol;Acc:HGNC:341]	2.42487	0.570801	1.6597e-20
ENSG00000178726	7056	THBD	protein_coding	HGNC Symbol	thrombomodulin [Source:HGNC Symbol;Acc:HGNC:11784]	2.42486	-1.39369	1.1798e-05
ENSG00000135773	10753	CAPN9	protein_coding	HGNC Symbol	calpain 9 [Source:HGNC Symbol;Acc:HGNC:1486]	2.42122	-0.101814	5.1628e-14
ENSG00000162073	124222	PAQR4	protein_coding	HGNC Symbol	progestin and adipoQ receptor family member IV [Source:HGNC Symbol;Acc:HGNC:26386]	2.41836	5.20399	1.7223e-230
ENSG00000116574	58480	RHOU	protein_coding	HGNC Symbol	ras homolog family member U [Source:HGNC Symbol;Acc:HGNC:17794]	2.41609	3.22942	1.8168e-104
ENSG00000138193	51196	PLCE1	protein_coding	HGNC Symbol	phospholipase C, epsilon 1 [Source:HGNC Symbol;Acc:HGNC:17175]	2.41285	4.3103	7.3304e-156
ENSG00000144290	57282	SLC4A10	protein_coding	HGNC Symbol	solute carrier family 4, sodium bicarbonate transporter, member 10 [Source:HGNC Symbol;Acc:HGNC:13811]	2.41132	-0.954981	2.5161e-07
ENSG00000099812	126353	MISP	protein_coding	HGNC Symbol	mitotic spindle positioning [Source:HGNC Symbol;Acc:HGNC:27000]	2.40665	6.608	2.1392e-221
ENSG00000183734	430	ASCL2	protein_coding	HGNC Symbol	achaete-scute family bHLH transcription factor 2 [Source:HGNC Symbol;Acc:HGNC:739]	2.4063	-1.81847	0.00039649
ENSG00000258659	53840	TRIM34	protein_coding	HGNC Symbol	tripartite motif containing 34 [Source:HGNC Symbol;Acc:HGNC:10063]	2.40586	-0.518581	1.7977e-10
ENSG00000109654	23321	TRIM2	protein_coding	HGNC Symbol	tripartite motif containing 2 [Source:HGNC Symbol;Acc:HGNC:15974]	2.40562	4.42704	3.106e-110
ENSG00000110328	374378	GALNT18	protein_coding	HGNC Symbol	polypeptide N-acetylgalactosaminyltransferase 18 [Source:HGNC Symbol;Acc:HGNC:30488]	2.40495	4.92776	1.2778e-194
ENSG00000132003	65249	ZSWIM4	protein_coding	HGNC Symbol	zinc finger, SWIM-type containing 4 [Source:HGNC Symbol;Acc:HGNC:25704]	2.4049	4.89586	3.9061e-196
ENSG00000115363	84141	EVA1A	protein_coding	HGNC Symbol	eva-1 homolog A (C. elegans) [Source:HGNC Symbol;Acc:HGNC:25816]	2.40349	-0.668834	1.0803e-07
ENSG00000183508	54855	FAM46C	protein_coding	HGNC Symbol	family with sequence similarity 46, member C [Source:HGNC Symbol;Acc:HGNC:24712]	2.40123	3.61322	5.3527e-129
ENSG00000172425	143941	TTC36	protein_coding	HGNC Symbol	tetratricopeptide repeat domain 36 [Source:HGNC Symbol;Acc:HGNC:33708]	2.39581	1.7147	8.7492e-39
ENSG00000155265	401647	GOLGA7B	protein_coding	HGNC Symbol	golgin A7 family, member B [Source:HGNC Symbol;Acc:HGNC:31668]	2.39453	2.98566	2.1322e-92
ENSG00000140795	91807	MYLK3	protein_coding	HGNC Symbol	myosin light chain kinase 3 [Source:HGNC Symbol;Acc:HGNC:29826]	2.3944	1.98377	9.1676e-39
ENSG00000153012	55203	LGI2	protein_coding	HGNC Symbol	leucine-rich repeat LGI family, member 2 [Source:HGNC Symbol;Acc:HGNC:18710]	2.39325	-1.78302	0.00023598
ENSG00000124406	10396	ATP8A1	protein_coding	HGNC Symbol	ATPase, aminophospholipid transporter (APLT), class I, type 8A, member 1 [Source:HGNC Symbol;Acc:HGNC:13531]	2.38989	4.12033	1.7723e-116
ENSG00000142619	51702	PADI3	protein_coding	HGNC Symbol	peptidyl arginine deiminase, type III [Source:HGNC Symbol;Acc:HGNC:18337]	2.38676	2.01876	3.688e-43
ENSG00000101255	57761	TRIB3	protein_coding	HGNC Symbol	tribbles pseudokinase 3 [Source:HGNC Symbol;Acc:HGNC:16228]	2.38573	7.09952	1.3891e-319
ENSG00000105289	27134	TJP3	protein_coding	HGNC Symbol	tight junction protein 3 [Source:HGNC Symbol;Acc:HGNC:11829]	2.3853	5.63914	1.6025e-220
ENSG00000166535	144568	A2ML1	protein_coding	HGNC Symbol	alpha-2-macroglobulin-like 1 [Source:HGNC Symbol;Acc:HGNC:23336]	2.38445	2.53977	7.3263e-72
ENSG00000120251	2891	GRIA2	protein_coding	HGNC Symbol	glutamate receptor, ionotropic, AMPA 2 [Source:HGNC Symbol;Acc:HGNC:4572]	2.38303	-0.845615	2.8007e-08
ENSG00000012171	7869	SEMA3B	protein_coding	HGNC Symbol	sema domain, immunoglobulin domain (Ig), short basic domain, secreted, (semaphorin) 3B [Source:HGNC Symbol;Acc:HGNC:10724]	2.38039	5.61087	1.6349e-268
ENSG00000138162	10579	TACC2	protein_coding	HGNC Symbol	transforming, acidic coiled-coil containing protein 2 [Source:HGNC Symbol;Acc:HGNC:11523]	2.37965	7.23584	9.5524e-233
ENSG00000127325	144453	BEST3	protein_coding	HGNC Symbol	bestrophin 3 [Source:HGNC Symbol;Acc:HGNC:17105]	2.378	-0.836391	5.197e-07
ENSG00000189334	57402	S100A14	protein_coding	HGNC Symbol	S100 calcium binding protein A14 [Source:HGNC Symbol;Acc:HGNC:18901]	2.37652	8.85649	3.4086e-167
ENSG00000114019	51421	AMOTL2	protein_coding	HGNC Symbol	angiomotin like 2 [Source:HGNC Symbol;Acc:HGNC:17812]	2.37432	6.65568	4.006e-231
ENSG00000049130	4254	KITLG	protein_coding	HGNC Symbol	KIT ligand [Source:HGNC Symbol;Acc:HGNC:6343]	2.37394	6.11572	1.1883e-192
ENSG00000092969	7042	TGFB2	protein_coding	HGNC Symbol	transforming growth factor, beta 2 [Source:HGNC Symbol;Acc:HGNC:11768]	2.36955	2.76739	8.7505e-71
ENSG00000203867	282996	RBM20	protein_coding	HGNC Symbol	RNA binding motif protein 20 [Source:HGNC Symbol;Acc:HGNC:27424]	2.36952	-1.59044	6.299e-05
ENSG00000137834	4091	SMAD6	protein_coding	HGNC Symbol	SMAD family member 6 [Source:HGNC Symbol;Acc:HGNC:6772]	2.36695	3.37813	6.4095e-105
ENSG00000167772	51129	ANGPTL4	protein_coding	HGNC Symbol	angiopoietin-like 4 [Source:HGNC Symbol;Acc:HGNC:16039]	2.36578	3.05958	2.1176e-72
ENSG00000189067	9516	LITAF	protein_coding	HGNC Symbol	lipopolysaccharide-induced TNF factor [Source:HGNC Symbol;Acc:HGNC:16841]	2.36342	7.35794	0
ENSG00000149256	26011	TENM4	protein_coding	HGNC Symbol	teneurin transmembrane protein 4 [Source:HGNC Symbol;Acc:HGNC:29945]	2.36223	-2.3265	0.0077222
ENSG00000181355	NA	OFCC1	protein_coding	HGNC Symbol	orofacial cleft 1 candidate 1 [Source:HGNC Symbol;Acc:HGNC:21017]	2.36209	-2.32657	0.0066685
ENSG00000276971	55503	TRPV6	protein_coding	EntrezGene	transient receptor potential cation channel, subfamily V, member 6 [Source:EntrezGene;Acc:55503]	2.35954	-0.474347	4.0581e-10
ENSG00000168993	10815	CPLX1	protein_coding	HGNC Symbol	complexin 1 [Source:HGNC Symbol;Acc:HGNC:2309]	2.35356	3.22038	4.1391e-85
ENSG00000156413	2528	FUT6	protein_coding	HGNC Symbol	fucosyltransferase 6 (alpha (1,3) fucosyltransferase) [Source:HGNC Symbol;Acc:HGNC:4017]	2.35296	-1.42049	1.711e-05
ENSG00000267127	NA	RP11-795F19.5	protein_coding	Clone-based (Vega)	Uncharacterized protein [Source:UniProtKB/TrEMBL;Acc:K7EIM0]	2.35273	-1.78688	0.0011538
ENSG00000198125	4151	MB	protein_coding	HGNC Symbol	myoglobin [Source:HGNC Symbol;Acc:HGNC:6915]	2.35018	5.39747	5.4586e-140
ENSG00000115468	80303	EFHD1	protein_coding	HGNC Symbol	EF-hand domain family, member D1 [Source:HGNC Symbol;Acc:HGNC:29556]	2.35016	7.67193	9.7598e-266
ENSG00000110080	6484	ST3GAL4	protein_coding	HGNC Symbol	ST3 beta-galactoside alpha-2,3-sialyltransferase 4 [Source:HGNC Symbol;Acc:HGNC:10864]	2.34848	6.07753	1.2827e-191
ENSG00000100968	4776	NFATC4	protein_coding	HGNC Symbol	nuclear factor of activated T-cells, cytoplasmic, calcineurin-dependent 4 [Source:HGNC Symbol;Acc:HGNC:7778]	2.34729	3.48289	1.9391e-106
ENSG00000184828	201501	ZBTB7C	protein_coding	HGNC Symbol	zinc finger and BTB domain containing 7C [Source:HGNC Symbol;Acc:HGNC:31700]	2.34454	1.96381	1.0857e-46
ENSG00000130222	10912	GADD45G	protein_coding	HGNC Symbol	growth arrest and DNA-damage-inducible, gamma [Source:HGNC Symbol;Acc:HGNC:4097]	2.34376	1.38602	1.3729e-35
ENSG00000147408	55790	CSGALNACT1	protein_coding	HGNC Symbol	chondroitin sulfate N-acetylgalactosaminyltransferase 1 [Source:HGNC Symbol;Acc:HGNC:24290]	2.34241	2.9852	4.3747e-91
ENSG00000152463	55301	OLAH	protein_coding	HGNC Symbol	oleoyl-ACP hydrolase [Source:HGNC Symbol;Acc:HGNC:25625]	2.33949	0.824383	6.2218e-24
ENSG00000134802	29015	SLC43A3	protein_coding	HGNC Symbol	solute carrier family 43, member 3 [Source:HGNC Symbol;Acc:HGNC:17466]	2.33849	-1.83366	0.00054836
ENSG00000079482	4983	OPHN1	protein_coding	HGNC Symbol	oligophrenin 1 [Source:HGNC Symbol;Acc:HGNC:8148]	2.3384	4.06751	5.7221e-154
ENSG00000188064	7477	WNT7B	protein_coding	HGNC Symbol	wingless-type MMTV integration site family, member 7B [Source:HGNC Symbol;Acc:HGNC:12787]	2.33793	6.49299	6.6952e-293
ENSG00000170476	51237	MZB1	protein_coding	HGNC Symbol	marginal zone B and B1 cell-specific protein [Source:HGNC Symbol;Acc:HGNC:30125]	2.33706	3.83206	5.9231e-92
ENSG00000151320	9472	AKAP6	protein_coding	HGNC Symbol	A kinase (PRKA) anchor protein 6 [Source:HGNC Symbol;Acc:HGNC:376]	2.3359	2.14691	7.7208e-48
ENSG00000172382	83886	PRSS27	protein_coding	HGNC Symbol	protease, serine 27 [Source:HGNC Symbol;Acc:HGNC:15475]	2.33531	3.72913	1.7475e-121
ENSG00000119535	1441	CSF3R	protein_coding	HGNC Symbol	colony stimulating factor 3 receptor (granulocyte) [Source:HGNC Symbol;Acc:HGNC:2439]	2.33312	3.64698	1.7931e-108
ENSG00000076356	5362	PLXNA2	protein_coding	HGNC Symbol	plexin A2 [Source:HGNC Symbol;Acc:HGNC:9100]	2.33304	4.72585	8.4404e-204
ENSG00000241322	374286	CDRT1	protein_coding	HGNC Symbol	CMT1A duplicated region transcript 1 [Source:HGNC Symbol;Acc:HGNC:14379]	2.33288	-2.05406	0.0017051
ENSG00000167769	125981	ACER1	protein_coding	HGNC Symbol	alkaline ceramidase 1 [Source:HGNC Symbol;Acc:HGNC:18356]	2.33287	-2.05411	0.0017051
ENSG00000137801	7057	THBS1	protein_coding	HGNC Symbol	thrombospondin 1 [Source:HGNC Symbol;Acc:HGNC:11785]	2.33271	5.95269	3.0915e-201
ENSG00000100024	51733	UPB1	protein_coding	HGNC Symbol	ureidopropionase, beta [Source:HGNC Symbol;Acc:HGNC:16297]	2.33139	-1.13076	1.2451e-06
ENSG00000117586	7292	TNFSF4	protein_coding	HGNC Symbol	tumor necrosis factor (ligand) superfamily, member 4 [Source:HGNC Symbol;Acc:HGNC:11934]	2.33084	-0.168101	1.0019e-12
ENSG00000104490	83988	NCALD	protein_coding	HGNC Symbol	neurocalcin delta [Source:HGNC Symbol;Acc:HGNC:7655]	2.32969	1.91178	2.5277e-34
ENSG00000196743	2760	GM2A	protein_coding	HGNC Symbol	GM2 ganglioside activator [Source:HGNC Symbol;Acc:HGNC:4367]	2.32739	6.87318	3.9699e-278
ENSG00000212993	5462	POU5F1B	protein_coding	HGNC Symbol	POU class 5 homeobox 1B [Source:HGNC Symbol;Acc:HGNC:9223]	2.32534	-1.86254	0.00073513
ENSG00000180871	3579	CXCR2	protein_coding	HGNC Symbol	chemokine (C-X-C motif) receptor 2 [Source:HGNC Symbol;Acc:HGNC:6027]	2.32339	0.775676	5.5821e-23
ENSG00000175946	340359	KLHL38	protein_coding	HGNC Symbol	kelch-like family member 38 [Source:HGNC Symbol;Acc:HGNC:34435]	2.3227	1.54415	7.1268e-33
ENSG00000235169	388588	SMIM1	protein_coding	HGNC Symbol	small integral membrane protein 1 (Vel blood group) [Source:HGNC Symbol;Acc:HGNC:44204]	2.3216	2.77136	5.6762e-58
ENSG00000117394	6513	SLC2A1	protein_coding	HGNC Symbol	solute carrier family 2 (facilitated glucose transporter), member 1 [Source:HGNC Symbol;Acc:HGNC:11005]	2.32096	8.41982	5.5335e-322
ENSG00000164442	10370	CITED2	protein_coding	HGNC Symbol	Cbp/p300-interacting transactivator, with Glu/Asp-rich carboxy-terminal domain, 2 [Source:HGNC Symbol;Acc:HGNC:1987]	2.31514	5.73137	7.6432e-213
ENSG00000184709	389816	LRRC26	protein_coding	HGNC Symbol	leucine rich repeat containing 26 [Source:HGNC Symbol;Acc:HGNC:31409]	2.31473	4.65575	1.1819e-127
ENSG00000165376	9075	CLDN2	protein_coding	HGNC Symbol	claudin 2 [Source:HGNC Symbol;Acc:HGNC:2041]	2.31243	0.0183344	9.1818e-13
ENSG00000170214	147	ADRA1B	protein_coding	HGNC Symbol	adrenoceptor alpha 1B [Source:HGNC Symbol;Acc:HGNC:278]	2.30635	-1.62696	0.00011719
ENSG00000167861	283987	HID1	protein_coding	HGNC Symbol	HID1 domain containing [Source:HGNC Symbol;Acc:HGNC:15736]	2.30356	8.32164	5.3561e-278
ENSG00000105519	828	CAPS	protein_coding	HGNC Symbol	calcyphosine [Source:HGNC Symbol;Acc:HGNC:1487]	2.29908	6.30012	4.0206e-183
ENSG00000189120	80320	SP6	protein_coding	HGNC Symbol	Sp6 transcription factor [Source:HGNC Symbol;Acc:HGNC:14530]	2.29824	4.71227	5.7639e-193
ENSG00000116396	3749	KCNC4	protein_coding	HGNC Symbol	potassium channel, voltage gated Shaw related subfamily C, member 4 [Source:HGNC Symbol;Acc:HGNC:6236]	2.29302	3.86537	2.3631e-125
ENSG00000100302	23551	RASD2	protein_coding	HGNC Symbol	RASD family, member 2 [Source:HGNC Symbol;Acc:HGNC:18229]	2.29225	5.09004	7.1643e-228
ENSG00000144824	90102	PHLDB2	protein_coding	HGNC Symbol	pleckstrin homology-like domain, family B, member 2 [Source:HGNC Symbol;Acc:HGNC:29573]	2.29066	2.96688	1.6162e-81
ENSG00000143850	22874	PLEKHA6	protein_coding	HGNC Symbol	pleckstrin homology domain containing, family A member 6 [Source:HGNC Symbol;Acc:HGNC:17053]	2.28883	7.52566	2.865e-234
ENSG00000131183	6569	SLC34A1	protein_coding	HGNC Symbol	solute carrier family 34 (type II sodium/phosphate cotransporter), member 1 [Source:HGNC Symbol;Acc:HGNC:11019]	2.28682	-1.02941	6.1832e-07
ENSG00000090013	645	BLVRB	protein_coding	HGNC Symbol	biliverdin reductase B [Source:HGNC Symbol;Acc:HGNC:1063]	2.28259	7.06277	4.95e-144
ENSG00000171223	3726	JUNB	protein_coding	HGNC Symbol	jun B proto-oncogene [Source:HGNC Symbol;Acc:HGNC:6205]	2.27994	5.21762	9.0673e-209
ENSG00000116016	2034	EPAS1	protein_coding	HGNC Symbol	endothelial PAS domain protein 1 [Source:HGNC Symbol;Acc:HGNC:3374]	2.27943	8.12591	2.4816e-262
ENSG00000187867	342979	PALM3	protein_coding	HGNC Symbol	paralemmin 3 [Source:HGNC Symbol;Acc:HGNC:33274]	2.27616	-1.86102	0.00089251
ENSG00000172296	55304	SPTLC3	protein_coding	HGNC Symbol	serine palmitoyltransferase, long chain base subunit 3 [Source:HGNC Symbol;Acc:HGNC:16253]	2.27548	1.44941	1.2496e-35
ENSG00000113389	4883	NPR3	protein_coding	HGNC Symbol	natriuretic peptide receptor 3 [Source:HGNC Symbol;Acc:HGNC:7945]	2.27376	6.01603	3.157e-230
ENSG00000136383	57538	ALPK3	protein_coding	HGNC Symbol	alpha-kinase 3 [Source:HGNC Symbol;Acc:HGNC:17574]	2.26704	2.66736	5.2104e-65
ENSG00000111859	4739	NEDD9	protein_coding	HGNC Symbol	neural precursor cell expressed, developmentally down-regulated 9 [Source:HGNC Symbol;Acc:HGNC:7733]	2.26476	4.41869	1.1441e-133
ENSG00000149474	57325	CSRP2BP	protein_coding	HGNC Symbol	CSRP2 binding protein [Source:HGNC Symbol;Acc:HGNC:15904]	2.26448	5.57918	4.4423e-240
ENSG00000109062	9368	SLC9A3R1	protein_coding	HGNC Symbol	solute carrier family 9, subfamily A (NHE3, cation proton antiporter 3), member 3 regulator 1 [Source:HGNC Symbol;Acc:HGNC:11075]	2.25854	8.56491	2.4006e-190
ENSG00000172183	3669	ISG20	protein_coding	HGNC Symbol	interferon stimulated exonuclease gene 20kDa [Source:HGNC Symbol;Acc:HGNC:6130]	2.25809	3.97897	1.6856e-111
ENSG00000113327	2566	GABRG2	protein_coding	HGNC Symbol	gamma-aminobutyric acid (GABA) A receptor, gamma 2 [Source:HGNC Symbol;Acc:HGNC:4087]	2.25761	-1.86615	0.00080954
ENSG00000120549	56243	KIAA1217	protein_coding	HGNC Symbol	KIAA1217 [Source:HGNC Symbol;Acc:HGNC:25428]	2.25583	6.12111	1.6504e-261
ENSG00000124143	343578	ARHGAP40	protein_coding	HGNC Symbol	Rho GTPase activating protein 40 [Source:HGNC Symbol;Acc:HGNC:16226]	2.25436	3.5445	4.8654e-101
ENSG00000176532	222171	PRR15	protein_coding	HGNC Symbol	proline rich 15 [Source:HGNC Symbol;Acc:HGNC:22310]	2.25416	3.43081	1.9487e-89
ENSG00000115353	6869	TACR1	protein_coding	HGNC Symbol	tachykinin receptor 1 [Source:HGNC Symbol;Acc:HGNC:11526]	2.25311	-0.451207	4.8164e-10
ENSG00000175591	5029	P2RY2	protein_coding	HGNC Symbol	purinergic receptor P2Y, G-protein coupled, 2 [Source:HGNC Symbol;Acc:HGNC:8541]	2.25219	5.72958	2.7479e-192
ENSG00000169994	4648	MYO7B	protein_coding	HGNC Symbol	myosin VIIB [Source:HGNC Symbol;Acc:HGNC:7607]	2.25144	-0.721677	2.2907e-08
ENSG00000185269	147111	NOTUM	protein_coding	HGNC Symbol	notum pectinacetylesterase homolog (Drosophila) [Source:HGNC Symbol;Acc:HGNC:27106]	2.25036	1.22752	2.6616e-25
ENSG00000122224	4063	LY9	protein_coding	HGNC Symbol	lymphocyte antigen 9 [Source:HGNC Symbol;Acc:HGNC:6730]	2.24794	-2.10153	0.0067289
ENSG00000163485	134	ADORA1	protein_coding	HGNC Symbol	adenosine A1 receptor [Source:HGNC Symbol;Acc:HGNC:262]	2.24617	5.24727	5.4201e-186
ENSG00000183036	5121	PCP4	protein_coding	HGNC Symbol	Purkinje cell protein 4 [Source:HGNC Symbol;Acc:HGNC:8742]	2.24396	0.863672	5.4903e-19
ENSG00000162909	824	CAPN2	protein_coding	HGNC Symbol	calpain 2, (m/II) large subunit [Source:HGNC Symbol;Acc:HGNC:1479]	2.24358	8.90312	4.1847e-294
ENSG00000114251	7474	WNT5A	protein_coding	HGNC Symbol	wingless-type MMTV integration site family, member 5A [Source:HGNC Symbol;Acc:HGNC:12784]	2.24358	2.5867	1.6071e-48
ENSG00000203985	388633	LDLRAD1	protein_coding	HGNC Symbol	low density lipoprotein receptor class A domain containing 1 [Source:HGNC Symbol;Acc:HGNC:32069]	2.24338	-1.48611	5.7357e-05
ENSG00000173801	3728	JUP	protein_coding	HGNC Symbol	junction plakoglobin [Source:HGNC Symbol;Acc:HGNC:6207]	2.23598	9.82415	5.4562e-236
ENSG00000159399	3099	HK2	protein_coding	HGNC Symbol	hexokinase 2 [Source:HGNC Symbol;Acc:HGNC:4923]	2.23443	6.06625	2.9167e-187
ENSG00000237515	729993	SHISA9	protein_coding	HGNC Symbol	shisa family member 9 [Source:HGNC Symbol;Acc:HGNC:37231]	2.23277	3.8185	1.383e-99
ENSG00000243137	5672	PSG4	protein_coding	HGNC Symbol	pregnancy specific beta-1-glycoprotein 4 [Source:HGNC Symbol;Acc:HGNC:9521]	2.23142	-0.139922	9.1082e-11
ENSG00000102962	6367	CCL22	protein_coding	HGNC Symbol	chemokine (C-C motif) ligand 22 [Source:HGNC Symbol;Acc:HGNC:10621]	2.22952	0.775139	1.5201e-22
ENSG00000102837	10562	OLFM4	protein_coding	HGNC Symbol	olfactomedin 4 [Source:HGNC Symbol;Acc:HGNC:17190]	2.22881	-2.10457	0.003461
ENSG00000204962	56140	PCDHA8	protein_coding	HGNC Symbol	protocadherin alpha 8 [Source:HGNC Symbol;Acc:HGNC:8674]	2.2286	-2.1047	0.0032358
ENSG00000169330	23251	KIAA1024	protein_coding	HGNC Symbol	KIAA1024 [Source:HGNC Symbol;Acc:HGNC:29172]	2.22837	3.00269	7.1518e-64
ENSG00000165655	84858	ZNF503	protein_coding	HGNC Symbol	zinc finger protein 503 [Source:HGNC Symbol;Acc:HGNC:23589]	2.22115	2.23928	5.758e-48
ENSG00000082684	54437	SEMA5B	protein_coding	HGNC Symbol	sema domain, seven thrombospondin repeats (type 1 and type 1-like), transmembrane domain (TM) and short cytoplasmic domain, (semaphorin) 5B [Source:HGNC Symbol;Acc:HGNC:10737]	2.21536	-2.38794	0.013009
ENSG00000273291	NA	RP11-136C24.3	protein_coding	Clone-based (Vega)	Uncharacterized protein [Source:UniProtKB/TrEMBL;Acc:V9GYS6]	2.21536	-2.38786	0.013009
ENSG00000041353	5874	RAB27B	protein_coding	HGNC Symbol	RAB27B, member RAS oncogene family [Source:HGNC Symbol;Acc:HGNC:9767]	2.21456	3.98113	1.0657e-108
ENSG00000186806	147645	VSIG10L	protein_coding	HGNC Symbol	V-set and immunoglobulin domain containing 10 like [Source:HGNC Symbol;Acc:HGNC:27111]	2.21426	0.578274	1.4894e-19
ENSG00000156222	9154	SLC28A1	protein_coding	HGNC Symbol	solute carrier family 28 (concentrative nucleoside transporter), member 1 [Source:HGNC Symbol;Acc:HGNC:11001]	2.21421	-0.805693	2.6821e-06
ENSG00000160888	9592	IER2	protein_coding	HGNC Symbol	immediate early response 2 [Source:HGNC Symbol;Acc:HGNC:28871]	2.21403	4.92888	1.6028e-147
ENSG00000138835	5998	RGS3	protein_coding	HGNC Symbol	regulator of G-protein signaling 3 [Source:HGNC Symbol;Acc:HGNC:9999]	2.21383	6.04549	3.156e-205
ENSG00000105281	6510	SLC1A5	protein_coding	HGNC Symbol	solute carrier family 1 (neutral amino acid transporter), member 5 [Source:HGNC Symbol;Acc:HGNC:10943]	2.21191	8.19431	3.2085e-217
ENSG00000111728	6489	ST8SIA1	protein_coding	HGNC Symbol	ST8 alpha-N-acetyl-neuraminide alpha-2,8-sialyltransferase 1 [Source:HGNC Symbol;Acc:HGNC:10869]	2.21155	2.36578	2.4801e-53
ENSG00000099250	8829	NRP1	protein_coding	HGNC Symbol	neuropilin 1 [Source:HGNC Symbol;Acc:HGNC:8004]	2.21048	2.58228	6.7426e-55
ENSG00000122133	5047	PAEP	protein_coding	HGNC Symbol	progestagen-associated endometrial protein [Source:HGNC Symbol;Acc:HGNC:8573]	2.2093	-1.91412	0.0017906
ENSG00000213937	9080	CLDN9	protein_coding	HGNC Symbol	claudin 9 [Source:HGNC Symbol;Acc:HGNC:2051]	2.2081	2.27993	3.5036e-53
ENSG00000183251	79339	OR51B4	protein_coding	HGNC Symbol	olfactory receptor, family 51, subfamily B, member 4 [Source:HGNC Symbol;Acc:HGNC:14708]	2.20416	-1.87212	0.0036386
ENSG00000184611	90134	KCNH7	protein_coding	HGNC Symbol	potassium channel, voltage gated eag related subfamily H, member 7 [Source:HGNC Symbol;Acc:HGNC:18863]	2.20222	2.2445	8.0087e-34
ENSG00000116299	57535	KIAA1324	protein_coding	HGNC Symbol	KIAA1324 [Source:HGNC Symbol;Acc:HGNC:29618]	2.20218	6.96933	2.4415e-280
ENSG00000173334	10221	TRIB1	protein_coding	HGNC Symbol	tribbles pseudokinase 1 [Source:HGNC Symbol;Acc:HGNC:16891]	2.20003	5.07793	4.3365e-194
ENSG00000169550	143662	MUC15	protein_coding	HGNC Symbol	mucin 15, cell surface associated [Source:HGNC Symbol;Acc:HGNC:14956]	2.19745	2.30725	1.5917e-57
ENSG00000184012	7113	TMPRSS2	protein_coding	HGNC Symbol	transmembrane protease, serine 2 [Source:HGNC Symbol;Acc:HGNC:11876]	2.1967	4.40625	2.2321e-171
ENSG00000143153	481	ATP1B1	protein_coding	HGNC Symbol	ATPase, Na+/K+ transporting, beta 1 polypeptide [Source:HGNC Symbol;Acc:HGNC:804]	2.19108	7.57024	2.449e-273
ENSG00000124942	79026	AHNAK	protein_coding	HGNC Symbol	AHNAK nucleoprotein [Source:HGNC Symbol;Acc:HGNC:347]	2.19091	9.12077	1.5285e-95
ENSG00000155090	7071	KLF10	protein_coding	HGNC Symbol	Kruppel-like factor 10 [Source:HGNC Symbol;Acc:HGNC:11810]	2.18857	4.15823	4.4217e-155
ENSG00000100784	9252	RPS6KA5	protein_coding	HGNC Symbol	ribosomal protein S6 kinase, 90kDa, polypeptide 5 [Source:HGNC Symbol;Acc:HGNC:10434]	2.1882	5.18524	2.4987e-183
ENSG00000100079	3957	LGALS2	protein_coding	HGNC Symbol	lectin, galactoside-binding, soluble, 2 [Source:HGNC Symbol;Acc:HGNC:6562]	2.18786	0.0999016	6.8114e-11
ENSG00000196220	9901	SRGAP3	protein_coding	HGNC Symbol	SLIT-ROBO Rho GTPase activating protein 3 [Source:HGNC Symbol;Acc:HGNC:19744]	2.18715	3.62262	1.1826e-109
ENSG00000152402	2977	GUCY1A2	protein_coding	HGNC Symbol	guanylate cyclase 1, soluble, alpha 2 [Source:HGNC Symbol;Acc:HGNC:4684]	2.18568	-0.867343	3.0964e-07
ENSG00000142623	29943	PADI1	protein_coding	HGNC Symbol	peptidyl arginine deiminase, type I [Source:HGNC Symbol;Acc:HGNC:18367]	2.18325	-1.02734	8.4148e-06
ENSG00000177045	147912	SIX5	protein_coding	HGNC Symbol	SIX homeobox 5 [Source:HGNC Symbol;Acc:HGNC:10891]	2.18087	2.87909	2.5398e-72
ENSG00000163362	55765	C1orf106	protein_coding	HGNC Symbol	chromosome 1 open reading frame 106 [Source:HGNC Symbol;Acc:HGNC:25599]	2.17849	5.10115	2.6864e-190
ENSG00000130707	445	ASS1	protein_coding	HGNC Symbol	argininosuccinate synthase 1 [Source:HGNC Symbol;Acc:HGNC:758]	2.17374	7.84616	5.6303e-158
ENSG00000007968	1870	E2F2	protein_coding	HGNC Symbol	E2F transcription factor 2 [Source:HGNC Symbol;Acc:HGNC:3114]	2.1729	4.73777	9.225e-128
ENSG00000135697	53630	BCO1	protein_coding	HGNC Symbol	beta-carotene oxygenase 1 [Source:HGNC Symbol;Acc:HGNC:13815]	2.17267	-0.623796	1.0218e-06
ENSG00000164976	57462	KIAA1161	protein_coding	HGNC Symbol	KIAA1161 [Source:HGNC Symbol;Acc:HGNC:19918]	2.17237	7.01933	4.5653e-233
ENSG00000155849	9844	ELMO1	protein_coding	HGNC Symbol	engulfment and cell motility 1 [Source:HGNC Symbol;Acc:HGNC:16286]	2.17129	4.8632	2.8066e-181
ENSG00000160182	7031	TFF1	protein_coding	HGNC Symbol	trefoil factor 1 [Source:HGNC Symbol;Acc:HGNC:11755]	2.16884	-1.86859	0.0023087
ENSG00000198771	92241	RCSD1	protein_coding	HGNC Symbol	RCSD domain containing 1 [Source:HGNC Symbol;Acc:HGNC:28310]	2.16743	-1.84779	0.0028584
ENSG00000165092	216	ALDH1A1	protein_coding	HGNC Symbol	aldehyde dehydrogenase 1 family, member A1 [Source:HGNC Symbol;Acc:HGNC:402]	2.16651	-1.14558	1.2341e-05
ENSG00000159167	6781	STC1	protein_coding	HGNC Symbol	stanniocalcin 1 [Source:HGNC Symbol;Acc:HGNC:11373]	2.16628	4.81582	1.1018e-114
ENSG00000136068	2317	FLNB	protein_coding	HGNC Symbol	filamin B, beta [Source:HGNC Symbol;Acc:HGNC:3755]	2.16424	8.59876	3.2329e-151
ENSG00000130635	1289	COL5A1	protein_coding	HGNC Symbol	collagen, type V, alpha 1 [Source:HGNC Symbol;Acc:HGNC:2209]	2.16386	5.12867	3.6319e-196
ENSG00000081277	5317	PKP1	protein_coding	HGNC Symbol	plakophilin 1 [Source:HGNC Symbol;Acc:HGNC:9023]	2.16187	2.44846	3.4676e-56
ENSG00000275746	51621	KLF13	protein_coding	HGNC Symbol	Kruppel-like factor 13 [Source:HGNC Symbol;Acc:HGNC:13672]	2.16067	0.231743	5.7588e-15
ENSG00000096006	10321	CRISP3	protein_coding	HGNC Symbol	cysteine-rich secretory protein 3 [Source:HGNC Symbol;Acc:HGNC:16904]	2.15744	1.89518	4.6857e-37
ENSG00000177508	79191	IRX3	protein_coding	HGNC Symbol	iroquois homeobox 3 [Source:HGNC Symbol;Acc:HGNC:14360]	2.15649	5.84444	1.7186e-168
ENSG00000024422	30846	EHD2	protein_coding	HGNC Symbol	EH-domain containing 2 [Source:HGNC Symbol;Acc:HGNC:3243]	2.15511	4.06591	3.5842e-140
ENSG00000132481	91107	TRIM47	protein_coding	HGNC Symbol	tripartite motif containing 47 [Source:HGNC Symbol;Acc:HGNC:19020]	2.1545	5.64477	3.834e-180
ENSG00000165495	63876	PKNOX2	protein_coding	HGNC Symbol	PBX/knotted 1 homeobox 2 [Source:HGNC Symbol;Acc:HGNC:16714]	2.15433	-1.90669	0.0063921
ENSG00000236699	54848	ARHGEF38	protein_coding	HGNC Symbol	Rho guanine nucleotide exchange factor (GEF) 38 [Source:HGNC Symbol;Acc:HGNC:25968]	2.15427	3.82986	6.3575e-77
ENSG00000085831	22996	TTC39A	protein_coding	HGNC Symbol	tetratricopeptide repeat domain 39A [Source:HGNC Symbol;Acc:HGNC:18657]	2.15141	6.34804	9.2384e-284
ENSG00000110484	4250	SCGB2A2	protein_coding	HGNC Symbol	secretoglobin, family 2A, member 2 [Source:HGNC Symbol;Acc:HGNC:7050]	2.15031	1.35197	3.4766e-30
ENSG00000134107	8553	BHLHE40	protein_coding	HGNC Symbol	basic helix-loop-helix family, member e40 [Source:HGNC Symbol;Acc:HGNC:1046]	2.14459	5.22785	1.2517e-206
ENSG00000113140	6678	SPARC	protein_coding	HGNC Symbol	secreted protein, acidic, cysteine-rich (osteonectin) [Source:HGNC Symbol;Acc:HGNC:11219]	2.14269	-1.93888	0.0038537
ENSG00000162398	163747	C1orf177	protein_coding	HGNC Symbol	chromosome 1 open reading frame 177 [Source:HGNC Symbol;Acc:HGNC:26854]	2.14097	-1.90374	0.0042815
ENSG00000120162	79817	MOB3B	protein_coding	HGNC Symbol	MOB kinase activator 3B [Source:HGNC Symbol;Acc:HGNC:23825]	2.1388	4.33318	2.3271e-133
ENSG00000082497	56256	SERTAD4	protein_coding	HGNC Symbol	SERTA domain containing 4 [Source:HGNC Symbol;Acc:HGNC:25236]	2.13826	5.47283	2.9219e-222
ENSG00000180921	286077	FAM83H	protein_coding	HGNC Symbol	family with sequence similarity 83, member H [Source:HGNC Symbol;Acc:HGNC:24797]	2.12799	-1.1308	6.9404e-06
ENSG00000116133	1718	DHCR24	protein_coding	HGNC Symbol	24-dehydrocholesterol reductase [Source:HGNC Symbol;Acc:HGNC:2859]	2.12622	9.9347	2.3774e-245
ENSG00000171303	3777	KCNK3	protein_coding	HGNC Symbol	potassium channel, two pore domain subfamily K, member 3 [Source:HGNC Symbol;Acc:HGNC:6278]	2.12065	0.835441	1.064e-17
ENSG00000124225	56937	PMEPA1	protein_coding	HGNC Symbol	prostate transmembrane protein, androgen induced 1 [Source:HGNC Symbol;Acc:HGNC:14107]	2.11998	6.99238	8.2083e-259
ENSG00000196408	124056	NOXO1	protein_coding	HGNC Symbol	NADPH oxidase organizer 1 [Source:HGNC Symbol;Acc:HGNC:19404]	2.11619	-2.15701	0.006084
ENSG00000110042	23220	DTX4	protein_coding	HGNC Symbol	deltex 4, E3 ubiquitin ligase [Source:HGNC Symbol;Acc:HGNC:29151]	2.11548	6.80995	7.7587e-198
ENSG00000138449	30061	SLC40A1	protein_coding	HGNC Symbol	solute carrier family 40 (iron-regulated transporter), member 1 [Source:HGNC Symbol;Acc:HGNC:10909]	2.11507	5.63277	8.9207e-203
ENSG00000013588	9052	GPRC5A	protein_coding	HGNC Symbol	G protein-coupled receptor, class C, group 5, member A [Source:HGNC Symbol;Acc:HGNC:9836]	2.11454	4.05572	2.6236e-82
ENSG00000110697	9600	PITPNM1	protein_coding	HGNC Symbol	phosphatidylinositol transfer protein, membrane-associated 1 [Source:HGNC Symbol;Acc:HGNC:9003]	2.1125	6.20315	8.9783e-250
ENSG00000006210	6376	CX3CL1	protein_coding	HGNC Symbol	chemokine (C-X3-C motif) ligand 1 [Source:HGNC Symbol;Acc:HGNC:10647]	2.1118	4.53146	5.1448e-135
ENSG00000178795	220032	GDPD4	protein_coding	HGNC Symbol	glycerophosphodiester phosphodiesterase domain containing 4 [Source:HGNC Symbol;Acc:HGNC:24849]	2.11172	-1.53224	0.00060179
ENSG00000171564	2244	FGB	protein_coding	HGNC Symbol	fibrinogen beta chain [Source:HGNC Symbol;Acc:HGNC:3662]	2.11134	1.79582	6.3284e-36
ENSG00000204323	643008	SMIM5	protein_coding	HGNC Symbol	small integral membrane protein 5 [Source:HGNC Symbol;Acc:HGNC:40030]	2.11018	2.7182	1.7444e-60
ENSG00000158246	115572	FAM46B	protein_coding	HGNC Symbol	family with sequence similarity 46, member B [Source:HGNC Symbol;Acc:HGNC:28273]	2.10954	5.52683	3.1939e-209
ENSG00000171604	51523	CXXC5	protein_coding	HGNC Symbol	CXXC finger protein 5 [Source:HGNC Symbol;Acc:HGNC:26943]	2.10702	6.78777	8.1747e-227
ENSG00000196576	23654	PLXNB2	protein_coding	HGNC Symbol	plexin B2 [Source:HGNC Symbol;Acc:HGNC:9104]	2.10498	9.7162	9.8119e-234
ENSG00000168398	624	BDKRB2	protein_coding	HGNC Symbol	bradykinin receptor B2 [Source:HGNC Symbol;Acc:HGNC:1030]	2.10453	2.53587	2.3985e-61
ENSG00000137843	56924	PAK6	protein_coding	HGNC Symbol	p21 protein (Cdc42/Rac)-activated kinase 6 [Source:HGNC Symbol;Acc:HGNC:16061]	2.10073	1.26889	2.4749e-26
ENSG00000151136	121551	BTBD11	protein_coding	HGNC Symbol	BTB (POZ) domain containing 11 [Source:HGNC Symbol;Acc:HGNC:23844]	2.10037	-0.402778	1.9962e-09
ENSG00000106799	7046	TGFBR1	protein_coding	HGNC Symbol	transforming growth factor, beta receptor 1 [Source:HGNC Symbol;Acc:HGNC:11772]	2.09971	6.67815	8.7604e-174
ENSG00000054277	23596	OPN3	protein_coding	HGNC Symbol	opsin 3 [Source:HGNC Symbol;Acc:HGNC:14007]	2.09847	3.5569	2.6483e-91
ENSG00000160472	147744	TMEM190	protein_coding	HGNC Symbol	transmembrane protein 190 [Source:HGNC Symbol;Acc:HGNC:29632]	2.09198	-0.0264933	4.9588e-12
ENSG00000182782	338442	HCAR2	protein_coding	HGNC Symbol	hydroxycarboxylic acid receptor 2 [Source:HGNC Symbol;Acc:HGNC:24827]	2.0904	-1.42049	0.00010177
ENSG00000112541	10846	PDE10A	protein_coding	HGNC Symbol	phosphodiesterase 10A [Source:HGNC Symbol;Acc:HGNC:8772]	2.08816	-0.418763	2.3457e-08
ENSG00000222009	149478	BTBD19	protein_coding	HGNC Symbol	BTB (POZ) domain containing 19 [Source:HGNC Symbol;Acc:HGNC:27145]	2.08668	0.702163	1.9953e-19
ENSG00000130720	84929	FIBCD1	protein_coding	HGNC Symbol	fibrinogen C domain containing 1 [Source:HGNC Symbol;Acc:HGNC:25922]	2.08661	-1.0503	6.3613e-06
ENSG00000185630	5087	PBX1	protein_coding	HGNC Symbol	pre-B-cell leukemia homeobox 1 [Source:HGNC Symbol;Acc:HGNC:8632]	2.08554	7.69179	1.7105e-214
ENSG00000166143	54866	PPP1R14D	protein_coding	HGNC Symbol	protein phosphatase 1, regulatory (inhibitor) subunit 14D [Source:HGNC Symbol;Acc:HGNC:14953]	2.08524	-1.15733	1.15e-05
ENSG00000135723	29109	FHOD1	protein_coding	HGNC Symbol	formin homology 2 domain containing 1 [Source:HGNC Symbol;Acc:HGNC:17905]	2.08374	6.23539	2.1943e-239
ENSG00000129988	3929	LBP	protein_coding	HGNC Symbol	lipopolysaccharide binding protein [Source:HGNC Symbol;Acc:HGNC:6517]	2.08203	3.85091	1.3846e-108
ENSG00000064205	8839	WISP2	protein_coding	HGNC Symbol	WNT1 inducible signaling pathway protein 2 [Source:HGNC Symbol;Acc:HGNC:12770]	2.08133	1.29941	6.1389e-27
ENSG00000117115	11240	PADI2	protein_coding	HGNC Symbol	peptidyl arginine deiminase, type II [Source:HGNC Symbol;Acc:HGNC:18341]	2.07885	6.91594	2.5096e-246
ENSG00000188158	4810	NHS	protein_coding	HGNC Symbol	Nance-Horan syndrome (congenital cataracts and dental anomalies) [Source:HGNC Symbol;Acc:HGNC:7820]	2.07069	0.59201	1.6782e-10
ENSG00000115963	390	RND3	protein_coding	HGNC Symbol	Rho family GTPase 3 [Source:HGNC Symbol;Acc:HGNC:671]	2.07037	4.29304	3.8194e-135
ENSG00000110911	4891	SLC11A2	protein_coding	HGNC Symbol	solute carrier family 11 (proton-coupled divalent metal ion transporter), member 2 [Source:HGNC Symbol;Acc:HGNC:10908]	2.07	6.50884	1.0936e-205
ENSG00000232434	389813	C9orf172	protein_coding	HGNC Symbol	chromosome 9 open reading frame 172 [Source:HGNC Symbol;Acc:HGNC:37284]	2.06924	4.93445	1.2576e-183
ENSG00000088881	57593	EBF4	protein_coding	HGNC Symbol	early B-cell factor 4 [Source:HGNC Symbol;Acc:HGNC:29278]	2.06874	0.385711	1.6414e-13
ENSG00000139832	55647	RAB20	protein_coding	HGNC Symbol	RAB20, member RAS oncogene family [Source:HGNC Symbol;Acc:HGNC:18260]	2.06842	5.03763	4.2714e-145
ENSG00000143217	81607	PVRL4	protein_coding	HGNC Symbol	poliovirus receptor-related 4 [Source:HGNC Symbol;Acc:HGNC:19688]	2.06626	5.88681	2.2299e-216
ENSG00000118263	8609	KLF7	protein_coding	HGNC Symbol	Kruppel-like factor 7 (ubiquitous) [Source:HGNC Symbol;Acc:HGNC:6350]	2.06519	4.14752	8.0708e-103
ENSG00000182158	64764	CREB3L2	protein_coding	HGNC Symbol	cAMP responsive element binding protein 3-like 2 [Source:HGNC Symbol;Acc:HGNC:23720]	2.06155	7.35068	4.889e-219
ENSG00000067082	1316	KLF6	protein_coding	HGNC Symbol	Kruppel-like factor 6 [Source:HGNC Symbol;Acc:HGNC:2235]	2.05765	4.81135	2.5981e-153
ENSG00000128283	11135	CDC42EP1	protein_coding	HGNC Symbol	CDC42 effector protein (Rho GTPase binding) 1 [Source:HGNC Symbol;Acc:HGNC:17014]	2.05561	7.15924	6.6161e-154
ENSG00000128849	84952	CGNL1	protein_coding	HGNC Symbol	cingulin-like 1 [Source:HGNC Symbol;Acc:HGNC:25931]	2.05346	4.97655	3.0243e-176
ENSG00000156127	10538	BATF	protein_coding	HGNC Symbol	basic leucine zipper transcription factor, ATF-like [Source:HGNC Symbol;Acc:HGNC:958]	2.05133	4.78056	6.6697e-95
ENSG00000157654	445815	PALM2-AKAP2	protein_coding	HGNC Symbol	PALM2-AKAP2 readthrough [Source:HGNC Symbol;Acc:HGNC:33529]	2.04886	-1.97127	0.0060226
ENSG00000139194	83758	RBP5	protein_coding	HGNC Symbol	retinol binding protein 5, cellular [Source:HGNC Symbol;Acc:HGNC:15847]	2.04858	2.89253	1.7153e-58
ENSG00000185499	4582	MUC1	protein_coding	HGNC Symbol	mucin 1, cell surface associated [Source:HGNC Symbol;Acc:HGNC:7508]	2.04792	5.27324	1.068e-185
ENSG00000086548	4680	CEACAM6	protein_coding	HGNC Symbol	carcinoembryonic antigen-related cell adhesion molecule 6 (non-specific cross reacting antigen) [Source:HGNC Symbol;Acc:HGNC:1818]	2.04412	3.61166	9.6173e-79
ENSG00000165175	58526	MID1IP1	protein_coding	HGNC Symbol	MID1 interacting protein 1 [Source:HGNC Symbol;Acc:HGNC:20715]	2.04248	4.81762	1.3565e-151
ENSG00000185052	57419	SLC24A3	protein_coding	HGNC Symbol	solute carrier family 24 (sodium/potassium/calcium exchanger), member 3 [Source:HGNC Symbol;Acc:HGNC:10977]	2.03995	3.49661	1.7973e-88
ENSG00000163072	115677	NOSTRIN	protein_coding	HGNC Symbol	nitric oxide synthase trafficking [Source:HGNC Symbol;Acc:HGNC:20203]	2.03874	0.281986	3.1805e-14
ENSG00000187017	83715	ESPN	protein_coding	HGNC Symbol	espin [Source:HGNC Symbol;Acc:HGNC:13281]	2.03651	6.97667	1.0297e-241
ENSG00000185338	8651	SOCS1	protein_coding	HGNC Symbol	suppressor of cytokine signaling 1 [Source:HGNC Symbol;Acc:HGNC:19383]	2.03612	2.42306	2.5992e-56
ENSG00000114378	3373	HYAL1	protein_coding	HGNC Symbol	hyaluronoglucosaminidase 1 [Source:HGNC Symbol;Acc:HGNC:5320]	2.03597	4.56422	2.6592e-108
ENSG00000182871	80781	COL18A1	protein_coding	HGNC Symbol	collagen, type XVIII, alpha 1 [Source:HGNC Symbol;Acc:HGNC:2195]	2.03058	7.46163	5.8881e-231
ENSG00000136231	10643	IGF2BP3	protein_coding	HGNC Symbol	insulin-like growth factor 2 mRNA binding protein 3 [Source:HGNC Symbol;Acc:HGNC:28868]	2.0303	-1.95417	0.0088611
ENSG00000162882	23498	HAAO	protein_coding	HGNC Symbol	3-hydroxyanthranilate 3,4-dioxygenase [Source:HGNC Symbol;Acc:HGNC:4796]	2.02825	1.06866	9.2617e-24
ENSG00000166145	6692	SPINT1	protein_coding	HGNC Symbol	serine peptidase inhibitor, Kunitz type 1 [Source:HGNC Symbol;Acc:HGNC:11246]	2.0274	8.79635	8.8724e-243
ENSG00000177398	89766	UMODL1	protein_coding	HGNC Symbol	uromodulin-like 1 [Source:HGNC Symbol;Acc:HGNC:12560]	2.01713	2.13171	2.4511e-23
ENSG00000151715	120224	TMEM45B	protein_coding	HGNC Symbol	transmembrane protein 45B [Source:HGNC Symbol;Acc:HGNC:25194]	2.01541	4.49897	4.0412e-110
ENSG00000051108	9709	HERPUD1	protein_coding	HGNC Symbol	homocysteine-inducible, endoplasmic reticulum stress-inducible, ubiquitin-like domain member 1 [Source:HGNC Symbol;Acc:HGNC:13744]	2.01166	5.9621	1.2201e-232
ENSG00000112715	7422	VEGFA	protein_coding	HGNC Symbol	vascular endothelial growth factor A [Source:HGNC Symbol;Acc:HGNC:12680]	2.00902	6.83452	5.4276e-197
ENSG00000186832	3868	KRT16	protein_coding	HGNC Symbol	keratin 16, type I [Source:HGNC Symbol;Acc:HGNC:6423]	2.00839	0.948027	2.4856e-20
ENSG00000120149	4488	MSX2	protein_coding	HGNC Symbol	msh homeobox 2 [Source:HGNC Symbol;Acc:HGNC:7392]	2.00794	4.89008	4.42e-123
ENSG00000179915	9378	NRXN1	protein_coding	HGNC Symbol	neurexin 1 [Source:HGNC Symbol;Acc:HGNC:8008]	2.00692	0.168386	7.7113e-12
ENSG00000166342	81832	NETO1	protein_coding	HGNC Symbol	neuropilin (NRP) and tolloid (TLL)-like 1 [Source:HGNC Symbol;Acc:HGNC:13823]	2.00168	2.62094	4.7011e-57
ENSG00000138772	306	ANXA3	protein_coding	HGNC Symbol	annexin A3 [Source:HGNC Symbol;Acc:HGNC:541]	2.00143	2.3858	4.5935e-46
ENSG00000175170	728882	FAM182B	protein_coding	HGNC Symbol	family with sequence similarity 182, member B [Source:HGNC Symbol;Acc:HGNC:34503]	-2.00133	1.01601	6.3562e-20
ENSG00000196345	55888	ZKSCAN7	protein_coding	HGNC Symbol	zinc finger with KRAB and SCAN domains 7 [Source:HGNC Symbol;Acc:HGNC:12955]	-2.00164	-1.32764	0.00024728
ENSG00000140853	84166	NLRC5	protein_coding	HGNC Symbol	NLR family, CARD domain containing 5 [Source:HGNC Symbol;Acc:HGNC:29933]	-2.00655	1.30127	6.2002e-21
ENSG00000120318	64411	ARAP3	protein_coding	HGNC Symbol	ArfGAP with RhoGAP domain, ankyrin repeat and PH domain 3 [Source:HGNC Symbol;Acc:HGNC:24097]	-2.00698	3.38203	1.0692e-47
ENSG00000112276	11149	BVES	protein_coding	HGNC Symbol	blood vessel epicardial substance [Source:HGNC Symbol;Acc:HGNC:1152]	-2.0091	-0.0327092	5.2376e-10
ENSG00000160539	84814	PPAPDC3	protein_coding	HGNC Symbol	phosphatidic acid phosphatase type 2 domain containing 3 [Source:HGNC Symbol;Acc:HGNC:28174]	-2.01	-1.15781	7.5363e-05
ENSG00000173193	54625	PARP14	protein_coding	HGNC Symbol	poly (ADP-ribose) polymerase family, member 14 [Source:HGNC Symbol;Acc:HGNC:29232]	-2.01007	0.340558	8.5511e-13
ENSG00000119547	9480	ONECUT2	protein_coding	HGNC Symbol	one cut homeobox 2 [Source:HGNC Symbol;Acc:HGNC:8139]	-2.01518	-1.28594	0.00020692
ENSG00000188859	149297	FAM78B	protein_coding	HGNC Symbol	family with sequence similarity 78, member B [Source:HGNC Symbol;Acc:HGNC:13495]	-2.01759	0.84715	1.6935e-16
ENSG00000253953	8641	PCDHGB4	protein_coding	HGNC Symbol	protocadherin gamma subfamily B, 4 [Source:HGNC Symbol;Acc:HGNC:8711]	-2.01887	0.233381	4.3682e-11
ENSG00000172201	3400	ID4	protein_coding	HGNC Symbol	inhibitor of DNA binding 4, dominant negative helix-loop-helix protein [Source:HGNC Symbol;Acc:HGNC:5363]	-2.01943	-0.358781	2.1869e-07
ENSG00000129038	4016	LOXL1	protein_coding	HGNC Symbol	lysyl oxidase-like 1 [Source:HGNC Symbol;Acc:HGNC:6665]	-2.02467	1.31119	2.1597e-24
ENSG00000165555	122945	NOXRED1	protein_coding	HGNC Symbol	NADP-dependent oxidoreductase domain containing 1 [Source:HGNC Symbol;Acc:HGNC:20487]	-2.02581	-0.732612	6.403e-05
ENSG00000155980	3798	KIF5A	protein_coding	HGNC Symbol	kinesin family member 5A [Source:HGNC Symbol;Acc:HGNC:6323]	-2.03029	3.22067	2.4024e-52
ENSG00000204815	83538	TTC25	protein_coding	HGNC Symbol	tetratricopeptide repeat domain 25 [Source:HGNC Symbol;Acc:HGNC:25280]	-2.03098	1.76809	4.6417e-31
ENSG00000139985	8747	ADAM21	protein_coding	HGNC Symbol	ADAM metallopeptidase domain 21 [Source:HGNC Symbol;Acc:HGNC:200]	-2.03116	-0.59852	6.5695e-07
ENSG00000092850	27285	TEKT2	protein_coding	HGNC Symbol	tektin 2 (testicular) [Source:HGNC Symbol;Acc:HGNC:11725]	-2.03599	-1.95852	0.0059137
ENSG00000159713	51673	TPPP3	protein_coding	HGNC Symbol	tubulin polymerization-promoting protein family member 3 [Source:HGNC Symbol;Acc:HGNC:24162]	-2.03599	-1.95846	0.0059136
ENSG00000141646	4089	SMAD4	protein_coding	HGNC Symbol	SMAD family member 4 [Source:HGNC Symbol;Acc:HGNC:6770]	-2.04086	2.59439	2.0171e-41
ENSG00000152503	55521	TRIM36	protein_coding	HGNC Symbol	tripartite motif containing 36 [Source:HGNC Symbol;Acc:HGNC:16280]	-2.04113	1.69184	1.8227e-30
ENSG00000180479	51276	ZNF571	protein_coding	HGNC Symbol	zinc finger protein 571 [Source:HGNC Symbol;Acc:HGNC:25000]	-2.04137	-0.0085965	2.2043e-10
ENSG00000147082	85417	CCNB3	protein_coding	HGNC Symbol	cyclin B3 [Source:HGNC Symbol;Acc:HGNC:18709]	-2.04511	0.0744363	7.4739e-08
ENSG00000146250	167681	PRSS35	protein_coding	HGNC Symbol	protease, serine, 35 [Source:HGNC Symbol;Acc:HGNC:21387]	-2.04576	-1.48628	0.00051791
ENSG00000182534	439921	MXRA7	protein_coding	HGNC Symbol	matrix-remodelling associated 7 [Source:HGNC Symbol;Acc:HGNC:7541]	-2.05111	1.61102	7.0099e-29
ENSG00000146038	51473	DCDC2	protein_coding	HGNC Symbol	doublecortin domain containing 2 [Source:HGNC Symbol;Acc:HGNC:18141]	-2.0516	-0.982121	1.4801e-05
ENSG00000160471	125965	COX6B2	protein_coding	HGNC Symbol	cytochrome c oxidase subunit VIb polypeptide 2 (testis) [Source:HGNC Symbol;Acc:HGNC:24380]	-2.05271	-0.847005	4.5917e-06
ENSG00000184599	284467	FAM19A3	protein_coding	HGNC Symbol	family with sequence similarity 19 (chemokine (C-C motif)-like), member A3 [Source:HGNC Symbol;Acc:HGNC:21590]	-2.05271	-0.84694	4.5916e-06
ENSG00000176566	138009	DCAF4L2	protein_coding	HGNC Symbol	DDB1 and CUL4 associated factor 4-like 2 [Source:HGNC Symbol;Acc:HGNC:26657]	-2.05457	-0.0832539	1.5184e-08
ENSG00000130270	148229	ATP8B3	protein_coding	HGNC Symbol	ATPase, aminophospholipid transporter, class I, type 8B, member 3 [Source:HGNC Symbol;Acc:HGNC:13535]	-2.05548	-0.406197	4.4373e-08
ENSG00000116661	26232	FBXO2	protein_coding	HGNC Symbol	F-box protein 2 [Source:HGNC Symbol;Acc:HGNC:13581]	-2.05886	2.72824	8.9497e-57
ENSG00000073792	10644	IGF2BP2	protein_coding	HGNC Symbol	insulin-like growth factor 2 mRNA binding protein 2 [Source:HGNC Symbol;Acc:HGNC:28867]	-2.06447	1.2054	7.9152e-17
ENSG00000142279	126374	WTIP	protein_coding	HGNC Symbol	Wilms tumor 1 interacting protein [Source:HGNC Symbol;Acc:HGNC:20964]	-2.06843	1.03827	6.2796e-19
ENSG00000174007	84984	CEP19	protein_coding	HGNC Symbol	centrosomal protein 19kDa [Source:HGNC Symbol;Acc:HGNC:28209]	-2.07159	1.48184	7.1914e-26
ENSG00000102109	27344	PCSK1N	protein_coding	HGNC Symbol	proprotein convertase subtilisin/kexin type 1 inhibitor [Source:HGNC Symbol;Acc:HGNC:17301]	-2.07478	-1.47996	0.00062815
ENSG00000100473	1690	COCH	protein_coding	HGNC Symbol	cochlin [Source:HGNC Symbol;Acc:HGNC:2180]	-2.08048	-0.591534	5.3191e-07
ENSG00000172782	283985	FADS6	protein_coding	HGNC Symbol	fatty acid desaturase 6 [Source:HGNC Symbol;Acc:HGNC:30459]	-2.08186	-1.69796	0.0020107
ENSG00000138378	6775	STAT4	protein_coding	HGNC Symbol	signal transducer and activator of transcription 4 [Source:HGNC Symbol;Acc:HGNC:11365]	-2.08575	-1.25361	0.00033249
ENSG00000272031	284615	ANKRD34A	protein_coding	HGNC Symbol	ankyrin repeat domain 34A [Source:HGNC Symbol;Acc:HGNC:27639]	-2.0858	0.780889	6.0914e-18
ENSG00000115155	9381	OTOF	protein_coding	HGNC Symbol	otoferlin [Source:HGNC Symbol;Acc:HGNC:8515]	-2.08917	-1.70025	0.0016343
ENSG00000062370	7771	ZNF112	protein_coding	HGNC Symbol	zinc finger protein 112 [Source:HGNC Symbol;Acc:HGNC:12892]	-2.0892	1.33407	6.1782e-24
ENSG00000171357	541468	LURAP1	protein_coding	HGNC Symbol	leucine rich adaptor protein 1 [Source:HGNC Symbol;Acc:HGNC:32327]	-2.09354	-1.26875	9.9138e-05
ENSG00000165646	6571	SLC18A2	protein_coding	HGNC Symbol	solute carrier family 18 (vesicular monoamine transporter), member 2 [Source:HGNC Symbol;Acc:HGNC:10935]	-2.09938	-1.45312	0.00032535
ENSG00000189186	347442	DCAF8L2	protein_coding	HGNC Symbol	DDB1 and CUL4 associated factor 8-like 2 [Source:HGNC Symbol;Acc:HGNC:31811]	-2.11438	0.925959	1.0152e-13
ENSG00000197928	342926	ZNF677	protein_coding	HGNC Symbol	zinc finger protein 677 [Source:HGNC Symbol;Acc:HGNC:28730]	-2.1209	0.581623	3.7228e-16
ENSG00000113248	56121	PCDHB15	protein_coding	HGNC Symbol	protocadherin beta 15 [Source:HGNC Symbol;Acc:HGNC:8686]	-2.12133	-1.91267	0.0036375
ENSG00000234719	NA	RP11-166B2.1	protein_coding	Clone-based (Vega)	Putative NPIP-like protein LOC729978 [Source:UniProtKB/Swiss-Prot;Acc:A6NJ64]	-2.12133	-1.91265	0.0036375
ENSG00000132518	3000	GUCY2D	protein_coding	HGNC Symbol	guanylate cyclase 2D, membrane (retina-specific) [Source:HGNC Symbol;Acc:HGNC:4689]	-2.12239	-1.91264	0.0046369
ENSG00000132718	23208	SYT11	protein_coding	HGNC Symbol	synaptotagmin XI [Source:HGNC Symbol;Acc:HGNC:19239]	-2.12733	-1.07986	1.9268e-05
ENSG00000177839	56127	PCDHB9	protein_coding	HGNC Symbol	protocadherin beta 9 [Source:HGNC Symbol;Acc:HGNC:8694]	-2.12733	-1.07989	1.9268e-05
ENSG00000163577	56648	EIF5A2	protein_coding	HGNC Symbol	eukaryotic translation initiation factor 5A2 [Source:HGNC Symbol;Acc:HGNC:3301]	-2.12746	4.2837	1.7538e-92
ENSG00000179630	144811	LACC1	protein_coding	HGNC Symbol	laccase (multicopper oxidoreductase) domain containing 1 [Source:HGNC Symbol;Acc:HGNC:26789]	-2.13344	0.731747	1.6908e-17
ENSG00000163975	4241	MFI2	protein_coding	HGNC Symbol	antigen p97 (melanoma associated) identified by monoclonal antibodies 133.2 and 96.5 [Source:HGNC Symbol;Acc:HGNC:7037]	-2.13382	4.33653	2.2412e-106
ENSG00000119782	2281	FKBP1B	protein_coding	HGNC Symbol	FK506 binding protein 1B, 12.6 kDa [Source:HGNC Symbol;Acc:HGNC:3712]	-2.13394	-0.210474	4.0976e-08
ENSG00000121104	81558	FAM117A	protein_coding	HGNC Symbol	family with sequence similarity 117, member A [Source:HGNC Symbol;Acc:HGNC:24179]	-2.14046	1.97335	5.6743e-38
ENSG00000134363	10468	FST	protein_coding	HGNC Symbol	follistatin [Source:HGNC Symbol;Acc:HGNC:3971]	-2.14498	-1.94338	0.0073639
ENSG00000081181	384	ARG2	protein_coding	HGNC Symbol	arginase 2 [Source:HGNC Symbol;Acc:HGNC:664]	-2.14584	2.67715	5.9215e-63
ENSG00000095587	7093	TLL2	protein_coding	HGNC Symbol	tolloid-like 2 [Source:HGNC Symbol;Acc:HGNC:11844]	-2.14598	-2.21257	0.01252
ENSG00000186952	642987	TMEM232	protein_coding	HGNC Symbol	transmembrane protein 232 [Source:HGNC Symbol;Acc:HGNC:37270]	-2.14598	-2.21259	0.01252
ENSG00000198681	4100	MAGEA1	protein_coding	HGNC Symbol	melanoma antigen family A1 [Source:HGNC Symbol;Acc:HGNC:6796]	-2.14598	-2.21256	0.01252
ENSG00000237693	345611	IRGM	protein_coding	HGNC Symbol	immunity-related GTPase family, M [Source:HGNC Symbol;Acc:HGNC:29597]	-2.14598	-2.2127	0.01252
ENSG00000226372	139425	DCAF8L1	protein_coding	HGNC Symbol	DDB1 and CUL4 associated factor 8-like 1 [Source:HGNC Symbol;Acc:HGNC:31810]	-2.1498	0.27284	2.2174e-13
ENSG00000163154	79626	TNFAIP8L2	protein_coding	HGNC Symbol	tumor necrosis factor, alpha-induced protein 8-like 2 [Source:HGNC Symbol;Acc:HGNC:26277]	-2.15065	1.3449	1.5892e-22
ENSG00000196503	132946	ARL9	protein_coding	HGNC Symbol	ADP-ribosylation factor-like 9 [Source:HGNC Symbol;Acc:HGNC:23592]	-2.15251	-0.91296	3.7868e-06
ENSG00000004848	170302	ARX	protein_coding	HGNC Symbol	aristaless related homeobox [Source:HGNC Symbol;Acc:HGNC:18060]	-2.15657	-1.66123	0.0010201
ENSG00000161405	22806	IKZF3	protein_coding	HGNC Symbol	IKAROS family zinc finger 3 (Aiolos) [Source:HGNC Symbol;Acc:HGNC:13178]	-2.15707	2.36063	1.9377e-30
ENSG00000136944	4010	LMX1B	protein_coding	HGNC Symbol	LIM homeobox transcription factor 1, beta [Source:HGNC Symbol;Acc:HGNC:6654]	-2.16005	-1.10889	0.00016834
ENSG00000178752	151176	FAM132B	protein_coding	HGNC Symbol	family with sequence similarity 132, member B [Source:HGNC Symbol;Acc:HGNC:26727]	-2.16196	1.07335	7.0756e-22
ENSG00000172548	348938	NIPAL4	protein_coding	HGNC Symbol	NIPA-like domain containing 4 [Source:HGNC Symbol;Acc:HGNC:28018]	-2.16419	-1.19985	0.00011383
ENSG00000069966	10681	GNB5	protein_coding	HGNC Symbol	guanine nucleotide binding protein (G protein), beta 5 [Source:HGNC Symbol;Acc:HGNC:4401]	-2.17068	3.05985	8.6934e-60
ENSG00000160282	10841	FTCD	protein_coding	HGNC Symbol	formimidoyltransferase cyclodeaminase [Source:HGNC Symbol;Acc:HGNC:3974]	-2.17085	-1.62713	0.00066932
ENSG00000153208	10461	MERTK	protein_coding	HGNC Symbol	MER proto-oncogene, tyrosine kinase [Source:HGNC Symbol;Acc:HGNC:7027]	-2.17222	0.568605	2.5068e-15
ENSG00000146592	9586	CREB5	protein_coding	HGNC Symbol	cAMP responsive element binding protein 5 [Source:HGNC Symbol;Acc:HGNC:16844]	-2.17444	-0.927118	9.7551e-06
ENSG00000166963	4130	MAP1A	protein_coding	HGNC Symbol	microtubule-associated protein 1A [Source:HGNC Symbol;Acc:HGNC:6835]	-2.17669	1.15469	1.5706e-24
ENSG00000102924	869	CBLN1	protein_coding	HGNC Symbol	cerebellin 1 precursor [Source:HGNC Symbol;Acc:HGNC:1543]	-2.17735	0.845872	3.6897e-18
ENSG00000151224	4143	MAT1A	protein_coding	HGNC Symbol	methionine adenosyltransferase I, alpha [Source:HGNC Symbol;Acc:HGNC:6903]	-2.17993	-1.21219	3.9135e-05
ENSG00000178233	441151	TMEM151B	protein_coding	HGNC Symbol	transmembrane protein 151B [Source:HGNC Symbol;Acc:HGNC:21315]	-2.18463	-0.890665	2.3896e-06
ENSG00000173930	353189	SLCO4C1	protein_coding	HGNC Symbol	solute carrier organic anion transporter family, member 4C1 [Source:HGNC Symbol;Acc:HGNC:23612]	-2.18472	0.0269093	1.2904e-11
ENSG00000008277	53616	ADAM22	protein_coding	HGNC Symbol	ADAM metallopeptidase domain 22 [Source:HGNC Symbol;Acc:HGNC:201]	-2.18566	1.85119	3.2158e-38
ENSG00000226887	100288413	ERVMER34-1	protein_coding	HGNC Symbol	endogenous retrovirus group MER34, member 1 [Source:HGNC Symbol;Acc:HGNC:42970]	-2.18749	1.84412	1.1959e-33
ENSG00000144061	4867	NPHP1	protein_coding	HGNC Symbol	nephronophthisis 1 (juvenile) [Source:HGNC Symbol;Acc:HGNC:7905]	-2.19103	0.821193	3.3872e-19
ENSG00000163040	90557	CCDC74A	protein_coding	HGNC Symbol	coiled-coil domain containing 74A [Source:HGNC Symbol;Acc:HGNC:25197]	-2.19503	1.06342	8.6648e-22
ENSG00000165730	219736	STOX1	protein_coding	HGNC Symbol	storkhead box 1 [Source:HGNC Symbol;Acc:HGNC:23508]	-2.19539	0.780952	2.3572e-19
ENSG00000179292	256472	TMEM151A	protein_coding	HGNC Symbol	transmembrane protein 151A [Source:HGNC Symbol;Acc:HGNC:28497]	-2.20057	-1.03018	7.6319e-06
ENSG00000171044	286046	XKR6	protein_coding	HGNC Symbol	XK, Kell blood group complex subunit-related family, member 6 [Source:HGNC Symbol;Acc:HGNC:27806]	-2.20219	-0.242082	6.7747e-08
ENSG00000214694	100271715	ARHGEF33	protein_coding	HGNC Symbol	Rho guanine nucleotide exchange factor (GEF) 33 [Source:HGNC Symbol;Acc:HGNC:37252]	-2.20861	-1.13683	5.9754e-05
ENSG00000105792	79846	CFAP69	protein_coding	HGNC Symbol	cilia and flagella associated protein 69 [Source:HGNC Symbol;Acc:HGNC:26107]	-2.20934	-0.200523	5.8823e-10
ENSG00000169902	8460	TPST1	protein_coding	HGNC Symbol	tyrosylprotein sulfotransferase 1 [Source:HGNC Symbol;Acc:HGNC:12020]	-2.21031	2.40521	2.523e-41
ENSG00000183072	1482	NKX2-5	protein_coding	HGNC Symbol	NK2 homeobox 5 [Source:HGNC Symbol;Acc:HGNC:2488]	-2.21155	-1.88421	0.0041216
ENSG00000105889	256227	STEAP1B	protein_coding	HGNC Symbol	STEAP family member 1B [Source:HGNC Symbol;Acc:HGNC:41907]	-2.216	-0.868703	1.5934e-06
ENSG00000103154	54550	NECAB2	protein_coding	HGNC Symbol	N-terminal EF-hand calcium binding protein 2 [Source:HGNC Symbol;Acc:HGNC:23746]	-2.21606	-0.868653	1.5037e-06
ENSG00000137857	53905	DUOX1	protein_coding	HGNC Symbol	dual oxidase 1 [Source:HGNC Symbol;Acc:HGNC:3062]	-2.21697	-0.107861	7.9758e-11
ENSG00000122877	1959	EGR2	protein_coding	HGNC Symbol	early growth response 2 [Source:HGNC Symbol;Acc:HGNC:3239]	-2.21955	-1.62335	0.00063504
ENSG00000183688	359845	FAM101B	protein_coding	HGNC Symbol	family with sequence similarity 101, member B [Source:HGNC Symbol;Acc:HGNC:28705]	-2.21958	-0.285095	1.2249e-09
ENSG00000168016	9881	TRANK1	protein_coding	HGNC Symbol	tetratricopeptide repeat and ankyrin repeat containing 1 [Source:HGNC Symbol;Acc:HGNC:29011]	-2.22365	3.21554	3.4818e-79
ENSG00000105696	25789	TMEM59L	protein_coding	HGNC Symbol	transmembrane protein 59-like [Source:HGNC Symbol;Acc:HGNC:13237]	-2.22382	-0.0206514	1.6271e-11
ENSG00000135253	375616	KCP	protein_coding	HGNC Symbol	kielin/chordin-like protein [Source:HGNC Symbol;Acc:HGNC:17585]	-2.22543	1.60558	9.0863e-32
ENSG00000120833	8835	SOCS2	protein_coding	HGNC Symbol	suppressor of cytokine signaling 2 [Source:HGNC Symbol;Acc:HGNC:19382]	-2.22614	-0.223945	3.1433e-08
ENSG00000189410	400745	SH2D5	protein_coding	HGNC Symbol	SH2 domain containing 5 [Source:HGNC Symbol;Acc:HGNC:28819]	-2.22833	-0.72343	3.5594e-07
ENSG00000113073	83697	SLC4A9	protein_coding	HGNC Symbol	solute carrier family 4, sodium bicarbonate cotransporter, member 9 [Source:HGNC Symbol;Acc:HGNC:11035]	-2.23017	1.38885	3.1946e-28
ENSG00000183801	283298	OLFML1	protein_coding	HGNC Symbol	olfactomedin-like 1 [Source:HGNC Symbol;Acc:HGNC:24473]	-2.2312	-1.59061	0.00041302
ENSG00000198185	55713	ZNF334	protein_coding	HGNC Symbol	zinc finger protein 334 [Source:HGNC Symbol;Acc:HGNC:15806]	-2.23163	-0.375096	3.8311e-09
ENSG00000198624	26112	CCDC69	protein_coding	HGNC Symbol	coiled-coil domain containing 69 [Source:HGNC Symbol;Acc:HGNC:24487]	-2.23201	4.72403	3.6003e-160
ENSG00000128203	57168	ASPHD2	protein_coding	HGNC Symbol	aspartate beta-hydroxylase domain containing 2 [Source:HGNC Symbol;Acc:HGNC:30437]	-2.23552	-1.05005	2.5956e-05
ENSG00000123360	5153	PDE1B	protein_coding	HGNC Symbol	phosphodiesterase 1B, calmodulin-dependent [Source:HGNC Symbol;Acc:HGNC:8775]	-2.23583	-1.00595	4.7808e-06
ENSG00000116035	25806	VAX2	protein_coding	HGNC Symbol	ventral anterior homeobox 2 [Source:HGNC Symbol;Acc:HGNC:12661]	-2.23884	-0.270877	7.7543e-10
ENSG00000104998	9466	IL27RA	protein_coding	HGNC Symbol	interleukin 27 receptor, alpha [Source:HGNC Symbol;Acc:HGNC:17290]	-2.24497	1.54282	1.369e-32
ENSG00000132122	54558	SPATA6	protein_coding	HGNC Symbol	spermatogenesis associated 6 [Source:HGNC Symbol;Acc:HGNC:18309]	-2.24989	-0.173953	1.2375e-09
ENSG00000154734	9510	ADAMTS1	protein_coding	HGNC Symbol	ADAM metallopeptidase with thrombospondin type 1 motif, 1 [Source:HGNC Symbol;Acc:HGNC:217]	-2.25148	-0.557872	1.3687e-07
ENSG00000118946	27253	PCDH17	protein_coding	HGNC Symbol	protocadherin 17 [Source:HGNC Symbol;Acc:HGNC:14267]	-2.25391	-0.590801	7.3602e-07
ENSG00000112981	8382	NME5	protein_coding	HGNC Symbol	NME/NM23 family member 5 [Source:HGNC Symbol;Acc:HGNC:7853]	-2.25539	-0.703989	1.877e-07
ENSG00000146938	57502	NLGN4X	protein_coding	HGNC Symbol	neuroligin 4, X-linked [Source:HGNC Symbol;Acc:HGNC:14287]	-2.25539	-0.703972	1.877e-07
ENSG00000164309	202333	CMYA5	protein_coding	HGNC Symbol	cardiomyopathy associated 5 [Source:HGNC Symbol;Acc:HGNC:14305]	-2.2596	1.64552	2.9682e-25
ENSG00000175906	379	ARL4D	protein_coding	HGNC Symbol	ADP-ribosylation factor-like 4D [Source:HGNC Symbol;Acc:HGNC:656]	-2.25979	1.09138	5.4166e-20
ENSG00000105146	6795	AURKC	protein_coding	HGNC Symbol	aurora kinase C [Source:HGNC Symbol;Acc:HGNC:11391]	-2.26262	-0.160254	9.9534e-11
ENSG00000196218	6261	RYR1	protein_coding	HGNC Symbol	ryanodine receptor 1 (skeletal) [Source:HGNC Symbol;Acc:HGNC:10483]	-2.26348	0.160738	1.5687e-12
ENSG00000120693	4093	SMAD9	protein_coding	HGNC Symbol	SMAD family member 9 [Source:HGNC Symbol;Acc:HGNC:6774]	-2.26479	2.53711	3.0455e-54
ENSG00000179344	3119	HLA-DQB1	protein_coding	HGNC Symbol	major histocompatibility complex, class II, DQ beta 1 [Source:HGNC Symbol;Acc:HGNC:4944]	-2.27489	-0.242435	3.582e-09
ENSG00000159217	10642	IGF2BP1	protein_coding	HGNC Symbol	insulin-like growth factor 2 mRNA binding protein 1 [Source:HGNC Symbol;Acc:HGNC:28866]	-2.2756	-1.5921	0.00056792
ENSG00000173947	128344	PIFO	protein_coding	HGNC Symbol	primary cilia formation [Source:HGNC Symbol;Acc:HGNC:27009]	-2.27693	-0.825712	5.9073e-07
ENSG00000095370	10044	SH2D3C	protein_coding	HGNC Symbol	SH2 domain containing 3C [Source:HGNC Symbol;Acc:HGNC:16884]	-2.28215	-0.684613	1.1769e-07
ENSG00000007314	6329	SCN4A	protein_coding	HGNC Symbol	sodium channel, voltage gated, type IV alpha subunit [Source:HGNC Symbol;Acc:HGNC:10591]	-2.28588	-1.11512	3.4016e-05
ENSG00000149131	710	SERPING1	protein_coding	HGNC Symbol	serpin peptidase inhibitor, clade G (C1 inhibitor), member 1 [Source:HGNC Symbol;Acc:HGNC:1228]	-2.28791	0.106222	5.3537e-13
ENSG00000185585	169611	OLFML2A	protein_coding	HGNC Symbol	olfactomedin-like 2A [Source:HGNC Symbol;Acc:HGNC:27270]	-2.28791	0.106274	5.3534e-13
ENSG00000116668	54823	SWT1	protein_coding	HGNC Symbol	SWT1 RNA endoribonuclease homolog (S. cerevisiae) [Source:HGNC Symbol;Acc:HGNC:16785]	-2.29144	2.85311	3.7918e-74
ENSG00000167549	84940	CORO6	protein_coding	HGNC Symbol	coronin 6 [Source:HGNC Symbol;Acc:HGNC:21356]	-2.29305	4.64912	8.3418e-153
ENSG00000107518	26033	ATRNL1	protein_coding	HGNC Symbol	attractin-like 1 [Source:HGNC Symbol;Acc:HGNC:29063]	-2.29471	0.565956	1.3364e-13
ENSG00000117245	57576	KIF17	protein_coding	HGNC Symbol	kinesin family member 17 [Source:HGNC Symbol;Acc:HGNC:19167]	-2.29948	-1.01808	1.0207e-05
ENSG00000183145	53820	RIPPLY3	protein_coding	HGNC Symbol	ripply transcriptional repressor 3 [Source:HGNC Symbol;Acc:HGNC:3047]	-2.30054	-1.13136	1.0331e-05
ENSG00000243449	401115	C4orf48	protein_coding	HGNC Symbol	chromosome 4 open reading frame 48 [Source:HGNC Symbol;Acc:HGNC:34437]	-2.30176	1.30861	4.4055e-22
ENSG00000176533	2788	GNG7	protein_coding	HGNC Symbol	guanine nucleotide binding protein (G protein), gamma 7 [Source:HGNC Symbol;Acc:HGNC:4410]	-2.30252	-0.856409	1.4091e-06
ENSG00000119630	5228	PGF	protein_coding	HGNC Symbol	placental growth factor [Source:HGNC Symbol;Acc:HGNC:8893]	-2.30291	2.75918	1.328e-66
ENSG00000163235	7039	TGFA	protein_coding	HGNC Symbol	transforming growth factor, alpha [Source:HGNC Symbol;Acc:HGNC:11765]	-2.30308	-0.820799	8.3068e-07
ENSG00000175928	57633	LRRN1	protein_coding	HGNC Symbol	leucine rich repeat neuronal 1 [Source:HGNC Symbol;Acc:HGNC:20980]	-2.30388	-0.958714	1.86e-06
ENSG00000183690	80258	EFHC2	protein_coding	HGNC Symbol	EF-hand domain (C-terminal) containing 2 [Source:HGNC Symbol;Acc:HGNC:26233]	-2.30388	-0.958784	1.8622e-06
ENSG00000165757	57608	KIAA1462	protein_coding	HGNC Symbol	KIAA1462 [Source:HGNC Symbol;Acc:HGNC:29283]	-2.3089	1.66147	2.8154e-28
ENSG00000253304	399474	TMEM200B	protein_coding	HGNC Symbol	transmembrane protein 200B [Source:HGNC Symbol;Acc:HGNC:33785]	-2.30898	-1.14365	3.9816e-05
ENSG00000007516	8938	BAIAP3	protein_coding	HGNC Symbol	BAI1-associated protein 3 [Source:HGNC Symbol;Acc:HGNC:948]	-2.31255	4.28895	1.7065e-111
ENSG00000196557	8912	CACNA1H	protein_coding	HGNC Symbol	calcium channel, voltage-dependent, T type, alpha 1H subunit [Source:HGNC Symbol;Acc:HGNC:1395]	-2.31405	-0.665889	1.4396e-07
ENSG00000090932	10683	DLL3	protein_coding	HGNC Symbol	delta-like 3 (Drosophila) [Source:HGNC Symbol;Acc:HGNC:2909]	-2.32389	-0.21129	1.504e-10
ENSG00000076344	8786	RGS11	protein_coding	HGNC Symbol	regulator of G-protein signaling 11 [Source:HGNC Symbol;Acc:HGNC:9993]	-2.32521	-0.238655	2.8531e-09
ENSG00000141505	432	ASGR1	protein_coding	HGNC Symbol	asialoglycoprotein receptor 1 [Source:HGNC Symbol;Acc:HGNC:742]	-2.33533	-0.783999	2.2975e-07
ENSG00000266074	57597	BAHCC1	protein_coding	HGNC Symbol	BAH domain and coiled-coil containing 1 [Source:HGNC Symbol;Acc:HGNC:29279]	-2.33534	-0.783955	2.2974e-07
ENSG00000167100	201191	SAMD14	protein_coding	HGNC Symbol	sterile alpha motif domain containing 14 [Source:HGNC Symbol;Acc:HGNC:27312]	-2.33775	0.0301018	1.0358e-11
ENSG00000180071	253650	ANKRD18A	protein_coding	HGNC Symbol	ankyrin repeat domain 18A [Source:HGNC Symbol;Acc:HGNC:23643]	-2.33842	-0.148687	9.8118e-09
ENSG00000189144	126231	ZNF573	protein_coding	HGNC Symbol	zinc finger protein 573 [Source:HGNC Symbol;Acc:HGNC:26420]	-2.33853	-0.801268	1.1023e-06
ENSG00000106328	29999	FSCN3	protein_coding	HGNC Symbol	fascin actin-bundling protein 3, testicular [Source:HGNC Symbol;Acc:HGNC:3961]	-2.33859	-1.10541	5.8552e-06
ENSG00000185614	389119	FAM212A	protein_coding	HGNC Symbol	family with sequence similarity 212, member A [Source:HGNC Symbol;Acc:HGNC:32480]	-2.33994	-0.109681	4.3262e-10
ENSG00000177202	171169	SPACA4	protein_coding	HGNC Symbol	sperm acrosome associated 4 [Source:HGNC Symbol;Acc:HGNC:16441]	-2.34113	-1.2979	2.9961e-05
ENSG00000234284	345462	ZNF879	protein_coding	HGNC Symbol	zinc finger protein 879 [Source:HGNC Symbol;Acc:HGNC:37273]	-2.34113	-1.29788	2.9961e-05
ENSG00000101353	140699	MROH8	protein_coding	HGNC Symbol	maestro heat-like repeat family member 8 [Source:HGNC Symbol;Acc:HGNC:16125]	-2.34356	0.222859	1.6791e-13
ENSG00000107014	6019	RLN2	protein_coding	HGNC Symbol	relaxin 2 [Source:HGNC Symbol;Acc:HGNC:10027]	-2.34871	-0.78376	4.7651e-07
ENSG00000073670	4185	ADAM11	protein_coding	HGNC Symbol	ADAM metallopeptidase domain 11 [Source:HGNC Symbol;Acc:HGNC:189]	-2.35323	3.06134	3.1656e-75
ENSG00000108830	8153	RND2	protein_coding	HGNC Symbol	Rho family GTPase 2 [Source:HGNC Symbol;Acc:HGNC:18315]	-2.35704	2.18804	1.6137e-50
ENSG00000169629	727851	RGPD8	protein_coding	HGNC Symbol	RANBP2-like and GRIP domain containing 8 [Source:HGNC Symbol;Acc:HGNC:9849]	-2.35882	-2.10561	0.0063504
ENSG00000084731	3797	KIF3C	protein_coding	HGNC Symbol	kinesin family member 3C [Source:HGNC Symbol;Acc:HGNC:6321]	-2.36117	3.67961	1.2466e-119
ENSG00000166073	11245	GPR176	protein_coding	HGNC Symbol	G protein-coupled receptor 176 [Source:HGNC Symbol;Acc:HGNC:32370]	-2.36122	0.820979	2.3939e-21
ENSG00000069535	4129	MAOB	protein_coding	HGNC Symbol	monoamine oxidase B [Source:HGNC Symbol;Acc:HGNC:6834]	-2.36156	-2.10559	0.0044493
ENSG00000165028	55335	NIPSNAP3B	protein_coding	HGNC Symbol	nipsnap homolog 3B (C. elegans) [Source:HGNC Symbol;Acc:HGNC:23641]	-2.36156	-2.10555	0.0044492
ENSG00000171596	10316	NMUR1	protein_coding	HGNC Symbol	neuromedin U receptor 1 [Source:HGNC Symbol;Acc:HGNC:4518]	-2.36157	-2.10557	0.0044492
ENSG00000128656	1123	CHN1	protein_coding	HGNC Symbol	chimerin 1 [Source:HGNC Symbol;Acc:HGNC:1943]	-2.36922	0.56505	1.6224e-18
ENSG00000205085	346653	FAM71F2	protein_coding	HGNC Symbol	family with sequence similarity 71, member F2 [Source:HGNC Symbol;Acc:HGNC:27998]	-2.37176	0.63631	4.0445e-15
ENSG00000196177	36	ACADSB	protein_coding	HGNC Symbol	acyl-CoA dehydrogenase, short/branched chain [Source:HGNC Symbol;Acc:HGNC:91]	-2.37404	2.25638	2.2092e-51
ENSG00000160145	8997	KALRN	protein_coding	HGNC Symbol	kalirin, RhoGEF kinase [Source:HGNC Symbol;Acc:HGNC:4814]	-2.37588	0.306238	6.1727e-14
ENSG00000134569	4038	LRP4	protein_coding	HGNC Symbol	low density lipoprotein receptor-related protein 4 [Source:HGNC Symbol;Acc:HGNC:6696]	-2.37596	-0.847378	5.6756e-07
ENSG00000130830	4354	MPP1	protein_coding	HGNC Symbol	membrane protein, palmitoylated 1, 55kDa [Source:HGNC Symbol;Acc:HGNC:7219]	-2.37685	0.0149792	1.2951e-12
ENSG00000177599	126069	ZNF491	protein_coding	HGNC Symbol	zinc finger protein 491 [Source:HGNC Symbol;Acc:HGNC:23706]	-2.38384	-1.80974	0.0014339
ENSG00000122986	84329	HVCN1	protein_coding	HGNC Symbol	hydrogen voltage gated channel 1 [Source:HGNC Symbol;Acc:HGNC:28240]	-2.3842	0.181435	2.0839e-14
ENSG00000164342	7098	TLR3	protein_coding	HGNC Symbol	toll-like receptor 3 [Source:HGNC Symbol;Acc:HGNC:11849]	-2.3845	-0.609802	1.7796e-08
ENSG00000100060	4242	MFNG	protein_coding	HGNC Symbol	MFNG O-fucosylpeptide 3-beta-N-acetylglucosaminyltransferase [Source:HGNC Symbol;Acc:HGNC:7038]	-2.38497	-1.26878	1.8399e-05
ENSG00000067445	7216	TRO	protein_coding	HGNC Symbol	trophinin [Source:HGNC Symbol;Acc:HGNC:12326]	-2.38759	0.106034	2.3946e-13
ENSG00000121005	83690	CRISPLD1	protein_coding	HGNC Symbol	cysteine-rich secretory protein LCCL domain containing 1 [Source:HGNC Symbol;Acc:HGNC:18206]	-2.39413	2.39212	2.4197e-56
ENSG00000196793	8187	ZNF239	protein_coding	HGNC Symbol	zinc finger protein 239 [Source:HGNC Symbol;Acc:HGNC:13031]	-2.39452	-0.359845	4.5334e-10
ENSG00000163884	28999	KLF15	protein_coding	HGNC Symbol	Kruppel-like factor 15 [Source:HGNC Symbol;Acc:HGNC:14536]	-2.39827	0.404091	7.194e-17
ENSG00000101115	57167	SALL4	protein_coding	HGNC Symbol	spalt-like transcription factor 4 [Source:HGNC Symbol;Acc:HGNC:15924]	-2.39938	1.15061	3.8513e-24
ENSG00000145198	90113	VWA5B2	protein_coding	HGNC Symbol	von Willebrand factor A domain containing 5B2 [Source:HGNC Symbol;Acc:HGNC:25144]	-2.40283	0.588523	9.2861e-16
ENSG00000182218	84439	HHIPL1	protein_coding	HGNC Symbol	HHIP-like 1 [Source:HGNC Symbol;Acc:HGNC:19710]	-2.40381	-1.07539	3.6048e-06
ENSG00000008056	6853	SYN1	protein_coding	HGNC Symbol	synapsin I [Source:HGNC Symbol;Acc:HGNC:11494]	-2.41123	-2.26895	0.013523
ENSG00000170011	25924	MYRIP	protein_coding	HGNC Symbol	myosin VIIA and Rab interacting protein [Source:HGNC Symbol;Acc:HGNC:19156]	-2.41958	-0.723469	1.0089e-07
ENSG00000121207	9227	LRAT	protein_coding	HGNC Symbol	lecithin retinol acyltransferase (phosphatidylcholine--retinol O-acyltransferase) [Source:HGNC Symbol;Acc:HGNC:6685]	-2.41972	-1.74267	0.0004944
ENSG00000138738	11107	PRDM5	protein_coding	HGNC Symbol	PR domain containing 5 [Source:HGNC Symbol;Acc:HGNC:9349]	-2.41972	-1.74267	0.0004944
ENSG00000159164	9900	SV2A	protein_coding	HGNC Symbol	synaptic vesicle glycoprotein 2A [Source:HGNC Symbol;Acc:HGNC:20566]	-2.42912	2.28432	3.0658e-52
ENSG00000168734	11142	PKIG	protein_coding	HGNC Symbol	protein kinase (cAMP-dependent, catalytic) inhibitor gamma [Source:HGNC Symbol;Acc:HGNC:9019]	-2.43865	3.19969	1.3033e-80
ENSG00000100167	55964	2015-09-03	protein_coding	HGNC Symbol	septin 3 [Source:HGNC Symbol;Acc:HGNC:10750]	-2.44807	-0.324777	8.2275e-10
ENSG00000028137	7133	TNFRSF1B	protein_coding	HGNC Symbol	tumor necrosis factor receptor superfamily, member 1B [Source:HGNC Symbol;Acc:HGNC:11917]	-2.45014	-1.45312	5.753e-05
ENSG00000130589	85441	HELZ2	protein_coding	HGNC Symbol	helicase with zinc finger 2, transcriptional coactivator [Source:HGNC Symbol;Acc:HGNC:30021]	-2.45171	2.8869	1.1992e-50
ENSG00000128242	9514	GAL3ST1	protein_coding	HGNC Symbol	galactose-3-O-sulfotransferase 1 [Source:HGNC Symbol;Acc:HGNC:24240]	-2.45837	-2.05487	0.0026321
ENSG00000183921	NA	SDR42E2	protein_coding	HGNC Symbol	short chain dehydrogenase/reductase family 42E, member 2 [Source:HGNC Symbol;Acc:HGNC:35414]	-2.45837	-2.0549	0.0026321
ENSG00000261594	100507050	TPBGL	protein_coding	HGNC Symbol	trophoblast glycoprotein-like [Source:HGNC Symbol;Acc:HGNC:44159]	-2.45837	-2.05485	0.0026321
ENSG00000133069	9911	TMCC2	protein_coding	HGNC Symbol	transmembrane and coiled-coil domain family 2 [Source:HGNC Symbol;Acc:HGNC:24239]	-2.45963	1.94477	2.9604e-47
ENSG00000085185	63035	BCORL1	protein_coding	HGNC Symbol	BCL6 corepressor-like 1 [Source:HGNC Symbol;Acc:HGNC:25657]	-2.46132	4.96537	4.5619e-198
ENSG00000090539	8646	CHRD	protein_coding	HGNC Symbol	chordin [Source:HGNC Symbol;Acc:HGNC:1949]	-2.46523	1.92597	5.0544e-48
ENSG00000005243	51226	COPZ2	protein_coding	HGNC Symbol	coatomer protein complex, subunit zeta 2 [Source:HGNC Symbol;Acc:HGNC:19356]	-2.46885	-1.21224	6.8758e-06
ENSG00000105419	56917	MEIS3	protein_coding	HGNC Symbol	Meis homeobox 3 [Source:HGNC Symbol;Acc:HGNC:29537]	-2.47178	-0.684661	2.0834e-08
ENSG00000133640	84125	LRRIQ1	protein_coding	HGNC Symbol	leucine-rich repeats and IQ motif containing 1 [Source:HGNC Symbol;Acc:HGNC:25708]	-2.48006	-0.538857	2.6064e-09
ENSG00000170967	414301	DDI1	protein_coding	HGNC Symbol	DNA-damage inducible 1 homolog 1 (S. cerevisiae) [Source:HGNC Symbol;Acc:HGNC:18961]	-2.4855	-1.70311	0.00030704
ENSG00000074317	6620	SNCB	protein_coding	HGNC Symbol	synuclein, beta [Source:HGNC Symbol;Acc:HGNC:11140]	-2.48558	-1.7031	0.00029694
ENSG00000081041	2920	CXCL2	protein_coding	HGNC Symbol	chemokine (C-X-C motif) ligand 2 [Source:HGNC Symbol;Acc:HGNC:4603]	-2.48558	-1.70312	0.00029694
ENSG00000122728	6872	TAF1L	protein_coding	HGNC Symbol	TAF1 RNA polymerase II, TATA box binding protein (TBP)-associated factor, 210kDa-like [Source:HGNC Symbol;Acc:HGNC:18056]	-2.48558	-1.70309	0.00029694
ENSG00000122728	138474	TAF1L	protein_coding	HGNC Symbol	TAF1 RNA polymerase II, TATA box binding protein (TBP)-associated factor, 210kDa-like [Source:HGNC Symbol;Acc:HGNC:18056]	-2.48558	-1.70309	0.00029694
ENSG00000198108	337876	CHSY3	protein_coding	HGNC Symbol	chondroitin sulfate synthase 3 [Source:HGNC Symbol;Acc:HGNC:24293]	-2.48558	-1.70312	0.00029694
ENSG00000168748	766	CA7	protein_coding	HGNC Symbol	carbonic anhydrase VII [Source:HGNC Symbol;Acc:HGNC:1381]	-2.49073	-2.22528	0.014298
ENSG00000186897	338761	C1QL4	protein_coding	HGNC Symbol	complement component 1, q subcomponent-like 4 [Source:HGNC Symbol;Acc:HGNC:31416]	-2.495	2.30412	5.9381e-48
ENSG00000126259	84063	KIRREL2	protein_coding	HGNC Symbol	kin of IRRE like 2 (Drosophila) [Source:HGNC Symbol;Acc:HGNC:18816]	-2.49703	-1.71653	0.00041472
ENSG00000137727	57569	ARHGAP20	protein_coding	HGNC Symbol	Rho GTPase activating protein 20 [Source:HGNC Symbol;Acc:HGNC:18357]	-2.49861	-1.44761	5.5982e-05
ENSG00000167751	3817	KLK2	protein_coding	HGNC Symbol	kallikrein-related peptidase 2 [Source:HGNC Symbol;Acc:HGNC:6363]	-2.50344	-0.521508	2.8804e-09
ENSG00000169427	51305	KCNK9	protein_coding	HGNC Symbol	potassium channel, two pore domain subfamily K, member 9 [Source:HGNC Symbol;Acc:HGNC:6283]	-2.50638	-1.44149	4.9907e-05
ENSG00000169439	6383	SDC2	protein_coding	HGNC Symbol	syndecan 2 [Source:HGNC Symbol;Acc:HGNC:10659]	-2.50921	-1.18475	4.669e-06
ENSG00000044459	54875	CNTLN	protein_coding	HGNC Symbol	centlein, centrosomal protein [Source:HGNC Symbol;Acc:HGNC:23432]	-2.51251	1.65081	8.1987e-39
ENSG00000169213	5865	RAB3B	protein_coding	HGNC Symbol	RAB3B, member RAS oncogene family [Source:HGNC Symbol;Acc:HGNC:9778]	-2.51723	2.65039	7.2461e-64
ENSG00000139445	121643	FOXN4	protein_coding	HGNC Symbol	forkhead box N4 [Source:HGNC Symbol;Acc:HGNC:21399]	-2.51995	-0.950682	2.5103e-06
ENSG00000196967	199704	ZNF585A	protein_coding	HGNC Symbol	zinc finger protein 585A [Source:HGNC Symbol;Acc:HGNC:26305]	-2.52187	-0.181535	8.2832e-10
ENSG00000183784	157983	C9orf66	protein_coding	HGNC Symbol	chromosome 9 open reading frame 66 [Source:HGNC Symbol;Acc:HGNC:26436]	-2.52331	-2.27188	0.01293
ENSG00000101955	8406	SRPX	protein_coding	HGNC Symbol	sushi-repeat containing protein, X-linked [Source:HGNC Symbol;Acc:HGNC:11309]	-2.52913	0.369963	6.5093e-15
ENSG00000159723	181	AGRP	protein_coding	HGNC Symbol	agouti related neuropeptide [Source:HGNC Symbol;Acc:HGNC:330]	-2.53371	-2.14001	0.015945
ENSG00000157833	150946	GAREML	protein_coding	HGNC Symbol	GRB2 associated, regulator of MAPK1-like [Source:HGNC Symbol;Acc:HGNC:27172]	-2.53706	2.7369	2.8568e-76
ENSG00000140280	256586	LYSMD2	protein_coding	HGNC Symbol	LysM, putative peptidoglycan-binding, domain containing 2 [Source:HGNC Symbol;Acc:HGNC:28571]	-2.54755	0.58848	1.2264e-20
ENSG00000108370	8787	RGS9	protein_coding	HGNC Symbol	regulator of G-protein signaling 9 [Source:HGNC Symbol;Acc:HGNC:10004]	-2.54846	-1.41489	3.4097e-05
ENSG00000144488	339768	ESPNL	protein_coding	HGNC Symbol	espin-like [Source:HGNC Symbol;Acc:HGNC:27937]	-2.54857	-1.66461	0.00017769
ENSG00000144642	27303	RBMS3	protein_coding	HGNC Symbol	RNA binding motif, single stranded interacting protein 3 [Source:HGNC Symbol;Acc:HGNC:13427]	-2.54857	-1.66463	0.00017769
ENSG00000180044	401097	C3orf80	protein_coding	HGNC Symbol	chromosome 3 open reading frame 80 [Source:HGNC Symbol;Acc:HGNC:40048]	-2.54857	-1.66461	0.00017769
ENSG00000135248	84691	FAM71F1	protein_coding	HGNC Symbol	family with sequence similarity 71, member F1 [Source:HGNC Symbol;Acc:HGNC:30704]	-2.54909	-2.00591	0.0015503
ENSG00000196660	55532	SLC30A10	protein_coding	HGNC Symbol	solute carrier family 30, member 10 [Source:HGNC Symbol;Acc:HGNC:25355]	-2.54909	-2.0059	0.0015503
ENSG00000090534	7066	THPO	protein_coding	HGNC Symbol	thrombopoietin [Source:HGNC Symbol;Acc:HGNC:11795]	-2.54926	-2.00584	0.0016157
ENSG00000169551	54967	CT55	protein_coding	HGNC Symbol	cancer/testis antigen 55 [Source:HGNC Symbol;Acc:HGNC:26047]	-2.54944	-2.45432	0.016428
ENSG00000185869	374899	ZNF829	protein_coding	HGNC Symbol	zinc finger protein 829 [Source:HGNC Symbol;Acc:HGNC:34032]	-2.55036	-2.45421	0.014308
ENSG00000105383	945	CD33	protein_coding	HGNC Symbol	CD33 molecule [Source:HGNC Symbol;Acc:HGNC:1659]	-2.55037	-2.45423	0.014308
ENSG00000112320	55084	SOBP	protein_coding	HGNC Symbol	sine oculis binding protein homolog (Drosophila) [Source:HGNC Symbol;Acc:HGNC:29256]	-2.55037	-2.45435	0.014308
ENSG00000113196	9421	HAND1	protein_coding	HGNC Symbol	heart and neural crest derivatives expressed 1 [Source:HGNC Symbol;Acc:HGNC:4807]	-2.55037	-2.45407	0.014308
ENSG00000124232	11317	RBPJL	protein_coding	HGNC Symbol	recombination signal binding protein for immunoglobulin kappa J region-like [Source:HGNC Symbol;Acc:HGNC:13761]	-2.55037	-2.4541	0.014308
ENSG00000126733	117154	DACH2	protein_coding	HGNC Symbol	dachshund family transcription factor 2 [Source:HGNC Symbol;Acc:HGNC:16814]	-2.55037	-2.45399	0.014308
ENSG00000151490	5800	PTPRO	protein_coding	HGNC Symbol	protein tyrosine phosphatase, receptor type, O [Source:HGNC Symbol;Acc:HGNC:9678]	-2.55037	-2.45408	0.014308
ENSG00000253293	3206	HOXA10	protein_coding	HGNC Symbol	homeobox A10 [Source:HGNC Symbol;Acc:HGNC:5100]	-2.55037	-2.45401	0.014308
ENSG00000269948	NA	RP11-248J23.6	protein_coding	Clone-based (Vega)	Protein CC2D2B [Source:UniProtKB/TrEMBL;Acc:R4GNH7]	-2.55037	-2.45394	0.014308
ENSG00000075213	10371	SEMA3A	protein_coding	HGNC Symbol	sema domain, immunoglobulin domain (Ig), short basic domain, secreted, (semaphorin) 3A [Source:HGNC Symbol;Acc:HGNC:10723]	-2.55111	-2.45396	0.015217
ENSG00000175697	165829	GPR156	protein_coding	HGNC Symbol	G protein-coupled receptor 156 [Source:HGNC Symbol;Acc:HGNC:20844]	-2.55532	0.880009	2.8619e-25
ENSG00000243232	56134	PCDHAC2	protein_coding	HGNC Symbol	protocadherin alpha subfamily C, 2 [Source:HGNC Symbol;Acc:HGNC:8677]	-2.55593	1.79453	2.9623e-27
ENSG00000130758	4294	MAP3K10	protein_coding	HGNC Symbol	mitogen-activated protein kinase kinase kinase 10 [Source:HGNC Symbol;Acc:HGNC:6849]	-2.55835	5.29823	5.4953e-248
ENSG00000137825	3706	ITPKA	protein_coding	HGNC Symbol	inositol-trisphosphate 3-kinase A [Source:HGNC Symbol;Acc:HGNC:6178]	-2.55975	1.2056	9.068e-31
ENSG00000198821	919	CD247	protein_coding	HGNC Symbol	CD247 molecule [Source:HGNC Symbol;Acc:HGNC:1677]	-2.56319	-1.41343	3.3726e-05
ENSG00000156103	4325	MMP16	protein_coding	HGNC Symbol	matrix metallopeptidase 16 (membrane-inserted) [Source:HGNC Symbol;Acc:HGNC:7162]	-2.5645	1.4915	2.2374e-29
ENSG00000186026	342909	ZNF284	protein_coding	HGNC Symbol	zinc finger protein 284 [Source:HGNC Symbol;Acc:HGNC:13078]	-2.56767	-2.00222	0.0019814
ENSG00000214336	344167	FOXI3	protein_coding	HGNC Symbol	forkhead box I3 [Source:HGNC Symbol;Acc:HGNC:35123]	-2.57126	-0.79041	1.318e-07
ENSG00000143434	10500	SEMA6C	protein_coding	HGNC Symbol	sema domain, transmembrane domain (TM), and cytoplasmic domain, (semaphorin) 6C [Source:HGNC Symbol;Acc:HGNC:10740]	-2.57949	3.48911	3.0768e-121
ENSG00000140600	6457	SH3GL3	protein_coding	HGNC Symbol	SH3-domain GRB2-like 3 [Source:HGNC Symbol;Acc:HGNC:10832]	-2.58615	-1.13139	1.7457e-06
ENSG00000152527	130271	PLEKHH2	protein_coding	HGNC Symbol	pleckstrin homology domain containing, family H (with MyTH4 domain) member 2 [Source:HGNC Symbol;Acc:HGNC:30506]	-2.59125	-0.454652	2.2696e-10
ENSG00000185352	266722	HS6ST3	protein_coding	HGNC Symbol	heparan sulfate 6-O-sulfotransferase 3 [Source:HGNC Symbol;Acc:HGNC:19134]	-2.59537	0.349332	9.1172e-17
ENSG00000154134	64221	ROBO3	protein_coding	HGNC Symbol	roundabout, axon guidance receptor, homolog 3 (Drosophila) [Source:HGNC Symbol;Acc:HGNC:13433]	-2.60076	0.917557	4.1152e-25
ENSG00000178395	164127	CCDC185	protein_coding	HGNC Symbol	coiled-coil domain containing 185 [Source:HGNC Symbol;Acc:HGNC:26654]	-2.60218	-0.887347	8.2595e-07
ENSG00000147257	2719	GPC3	protein_coding	HGNC Symbol	glypican 3 [Source:HGNC Symbol;Acc:HGNC:4451]	-2.60419	-0.345461	1.0257e-09
ENSG00000225950	4909	NTF4	protein_coding	HGNC Symbol	neurotrophin 4 [Source:HGNC Symbol;Acc:HGNC:8024]	-2.60632	-0.314809	1.7612e-11
ENSG00000120949	943	TNFRSF8	protein_coding	HGNC Symbol	tumor necrosis factor receptor superfamily, member 8 [Source:HGNC Symbol;Acc:HGNC:11923]	-2.60892	-1.62715	0.00010597
ENSG00000166257	55800	SCN3B	protein_coding	HGNC Symbol	sodium channel, voltage gated, type III beta subunit [Source:HGNC Symbol;Acc:HGNC:20665]	-2.60892	-1.62714	0.00010597
ENSG00000204118	NA	NAP1L6	protein_coding	HGNC Symbol	nucleosome assembly protein 1-like 6 [Source:HGNC Symbol;Acc:HGNC:31706]	-2.60892	-1.62716	0.00010597
ENSG00000138829	2201	FBN2	protein_coding	HGNC Symbol	fibrillin 2 [Source:HGNC Symbol;Acc:HGNC:3604]	-2.60903	-0.57986	3.6911e-08
ENSG00000144792	285349	ZNF660	protein_coding	HGNC Symbol	zinc finger protein 660 [Source:HGNC Symbol;Acc:HGNC:26720]	-2.61649	-1.6261	0.00011021
ENSG00000173157	80070	ADAMTS20	protein_coding	HGNC Symbol	ADAM metallopeptidase with thrombospondin type 1 motif, 20 [Source:HGNC Symbol;Acc:HGNC:17178]	-2.61671	-1.14993	3.4402e-06
ENSG00000240184	5098	PCDHGC3	protein_coding	HGNC Symbol	protocadherin gamma subfamily C, 3 [Source:HGNC Symbol;Acc:HGNC:8716]	-2.61854	1.09189	1.0237e-23
ENSG00000078081	27074	LAMP3	protein_coding	HGNC Symbol	lysosomal-associated membrane protein 3 [Source:HGNC Symbol;Acc:HGNC:14582]	-2.62307	0.0265411	3.103e-14
ENSG00000144331	151126	ZNF385B	protein_coding	HGNC Symbol	zinc finger protein 385B [Source:HGNC Symbol;Acc:HGNC:26332]	-2.62533	-0.300033	1.0763e-11
ENSG00000116741	5997	RGS2	protein_coding	HGNC Symbol	regulator of G-protein signaling 2 [Source:HGNC Symbol;Acc:HGNC:9998]	-2.62568	1.26089	6.0044e-34
ENSG00000129048	51554	ACKR4	protein_coding	HGNC Symbol	atypical chemokine receptor 4 [Source:HGNC Symbol;Acc:HGNC:1611]	-2.62738	-2.12381	0.006932
ENSG00000103710	51285	RASL12	protein_coding	HGNC Symbol	RAS-like, family 12 [Source:HGNC Symbol;Acc:HGNC:30289]	-2.63059	-2.15158	0.0059321
ENSG00000162878	91461	PKDCC	protein_coding	HGNC Symbol	protein kinase domain containing, cytoplasmic [Source:HGNC Symbol;Acc:HGNC:25123]	-2.63139	1.62813	1.8323e-39
ENSG00000183873	6331	SCN5A	protein_coding	HGNC Symbol	sodium channel, voltage gated, type V alpha subunit [Source:HGNC Symbol;Acc:HGNC:10593]	-2.63232	-0.570848	2.651e-09
ENSG00000140199	9990	SLC12A6	protein_coding	HGNC Symbol	solute carrier family 12 (potassium/chloride transporter), member 6 [Source:HGNC Symbol;Acc:HGNC:10914]	-2.63545	1.28506	5.2459e-28
ENSG00000175984	163259	DENND2C	protein_coding	HGNC Symbol	DENN/MADD domain containing 2C [Source:HGNC Symbol;Acc:HGNC:24748]	-2.63919	1.56911	7.4913e-41
ENSG00000242732	340526	RGAG4	protein_coding	HGNC Symbol	retrotransposon gag domain containing 4 [Source:HGNC Symbol;Acc:HGNC:29430]	-2.64019	-1.32764	7.5989e-06
ENSG00000206075	5268	SERPINB5	protein_coding	HGNC Symbol	serpin peptidase inhibitor, clade B (ovalbumin), member 5 [Source:HGNC Symbol;Acc:HGNC:8949]	-2.64072	0.532352	1.136e-19
ENSG00000164694	84624	FNDC1	protein_coding	HGNC Symbol	fibronectin type III domain containing 1 [Source:HGNC Symbol;Acc:HGNC:21184]	-2.64419	-2.18932	0.0090117
ENSG00000135424	3679	ITGA7	protein_coding	HGNC Symbol	integrin, alpha 7 [Source:HGNC Symbol;Acc:HGNC:6143]	-2.64539	1.09636	1.9184e-22
ENSG00000197776	122773	KLHDC1	protein_coding	HGNC Symbol	kelch domain containing 1 [Source:HGNC Symbol;Acc:HGNC:19836]	-2.65108	-0.834857	6.885e-07
ENSG00000165821	6297	SALL2	protein_coding	HGNC Symbol	spalt-like transcription factor 2 [Source:HGNC Symbol;Acc:HGNC:10526]	-2.6569	3.89066	2.0544e-167
ENSG00000150281	1489	CTF1	protein_coding	HGNC Symbol	cardiotrophin 1 [Source:HGNC Symbol;Acc:HGNC:2499]	-2.65722	-2.2112	0.006979
ENSG00000168779	6474	SHOX2	protein_coding	HGNC Symbol	short stature homeobox 2 [Source:HGNC Symbol;Acc:HGNC:10854]	-2.65788	0.800167	1.2364e-24
ENSG00000100154	23331	TTC28	protein_coding	HGNC Symbol	tetratricopeptide repeat domain 28 [Source:HGNC Symbol;Acc:HGNC:29179]	-2.66448	2.04877	2.8975e-34
ENSG00000142677	58985	IL22RA1	protein_coding	HGNC Symbol	interleukin 22 receptor, alpha 1 [Source:HGNC Symbol;Acc:HGNC:13700]	-2.66459	-2.15165	0.0048382
ENSG00000177409	219285	SAMD9L	protein_coding	HGNC Symbol	sterile alpha motif domain containing 9-like [Source:HGNC Symbol;Acc:HGNC:1349]	-2.66594	-2.15156	0.0048316
ENSG00000179008	317761	C14orf39	protein_coding	HGNC Symbol	chromosome 14 open reading frame 39 [Source:HGNC Symbol;Acc:HGNC:19849]	-2.66594	-2.15157	0.0048316
ENSG00000029153	56938	ARNTL2	protein_coding	HGNC Symbol	aryl hydrocarbon receptor nuclear translocator-like 2 [Source:HGNC Symbol;Acc:HGNC:18984]	-2.66685	-1.59062	6.2995e-05
ENSG00000164099	8492	PRSS12	protein_coding	HGNC Symbol	protease, serine, 12 (neurotrypsin, motopsin) [Source:HGNC Symbol;Acc:HGNC:9477]	-2.67293	1.75682	1.3995e-40
ENSG00000179456	10472	ZBTB18	protein_coding	HGNC Symbol	zinc finger and BTB domain containing 18 [Source:HGNC Symbol;Acc:HGNC:13030]	-2.67604	1.17413	8.6947e-29
ENSG00000112992	23530	NNT	protein_coding	HGNC Symbol	nicotinamide nucleotide transhydrogenase [Source:HGNC Symbol;Acc:HGNC:7863]	-2.677	0.873283	1.1752e-26
ENSG00000117385	64175	P3H1	protein_coding	HGNC Symbol	prolyl 3-hydroxylase 1 [Source:HGNC Symbol;Acc:HGNC:19316]	-2.6796	3.08887	6.7158e-98
ENSG00000131477	10266	RAMP2	protein_coding	HGNC Symbol	receptor (G protein-coupled) activity modifying protein 2 [Source:HGNC Symbol;Acc:HGNC:9844]	-2.68417	-1.2979	4.8709e-06
ENSG00000269190	115290	FBXO17	protein_coding	HGNC Symbol	F-box protein 17 [Source:HGNC Symbol;Acc:HGNC:18754]	-2.68527	1.22568	1.0151e-33
ENSG00000135324	112609	MRAP2	protein_coding	HGNC Symbol	melanocortin 2 receptor accessory protein 2 [Source:HGNC Symbol;Acc:HGNC:21232]	-2.68847	-2.09568	0.0076513
ENSG00000124508	10385	BTN2A2	protein_coding	HGNC Symbol	butyrophilin, subfamily 2, member A2 [Source:HGNC Symbol;Acc:HGNC:1137]	-2.69024	3.50674	6.3296e-133
ENSG00000204952	494188	FBXO47	protein_coding	HGNC Symbol	F-box protein 47 [Source:HGNC Symbol;Acc:HGNC:31969]	-2.69519	-2.38992	0.0092738
ENSG00000206262	401089	FOXL2NB	protein_coding	HGNC Symbol	FOXL2 neighbor [Source:HGNC Symbol;Acc:HGNC:34428]	-2.6953	-2.3901	0.0089271
ENSG00000173208	225	ABCD2	protein_coding	HGNC Symbol	ATP-binding cassette, sub-family D (ALD), member 2 [Source:HGNC Symbol;Acc:HGNC:66]	-2.69577	-2.38996	0.012632
ENSG00000121068	6909	TBX2	protein_coding	HGNC Symbol	T-box 2 [Source:HGNC Symbol;Acc:HGNC:11597]	-2.69609	-2.38982	0.0080893
ENSG00000130643	50632	CALY	protein_coding	HGNC Symbol	calcyon neuron-specific vesicular protein [Source:HGNC Symbol;Acc:HGNC:17938]	-2.69609	-2.38993	0.0080893
ENSG00000162946	27185	DISC1	protein_coding	HGNC Symbol	disrupted in schizophrenia 1 [Source:HGNC Symbol;Acc:HGNC:2888]	-2.69609	-2.39005	0.0080894
ENSG00000166501	5579	PRKCB	protein_coding	HGNC Symbol	protein kinase C, beta [Source:HGNC Symbol;Acc:HGNC:9395]	-2.69609	-2.38989	0.0080893
ENSG00000175264	8534	CHST1	protein_coding	HGNC Symbol	carbohydrate (keratan sulfate Gal-6) sulfotransferase 1 [Source:HGNC Symbol;Acc:HGNC:1969]	-2.69609	-2.38978	0.0080893
ENSG00000164691	117289	TAGAP	protein_coding	HGNC Symbol	T-cell activation RhoGTPase activating protein [Source:HGNC Symbol;Acc:HGNC:15669]	-2.6961	-2.38981	0.0080892
ENSG00000182013	55228	PNMAL1	protein_coding	HGNC Symbol	paraneoplastic Ma antigen family-like 1 [Source:HGNC Symbol;Acc:HGNC:25578]	-2.6961	-2.38977	0.0080892
ENSG00000240764	56097	PCDHGC5	protein_coding	HGNC Symbol	protocadherin gamma subfamily C, 5 [Source:HGNC Symbol;Acc:HGNC:8718]	-2.6961	-2.38977	0.0080892
ENSG00000142408	59283	CACNG8	protein_coding	HGNC Symbol	calcium channel, voltage-dependent, gamma subunit 8 [Source:HGNC Symbol;Acc:HGNC:13628]	-2.69945	-2.38967	0.010246
ENSG00000095596	1592	CYP26A1	protein_coding	HGNC Symbol	cytochrome P450, family 26, subfamily A, polypeptide 1 [Source:HGNC Symbol;Acc:HGNC:2603]	-2.70025	-2.38977	0.013107
ENSG00000107018	6013	RLN1	protein_coding	HGNC Symbol	relaxin 1 [Source:HGNC Symbol;Acc:HGNC:10026]	-2.7144	-1.91271	0.00063576
ENSG00000135097	4440	MSI1	protein_coding	HGNC Symbol	musashi RNA-binding protein 1 [Source:HGNC Symbol;Acc:HGNC:7330]	-2.71468	-0.359783	2.1449e-11
ENSG00000188820	441168	FAM26F	protein_coding	HGNC Symbol	family with sequence similarity 26, member F [Source:HGNC Symbol;Acc:HGNC:33391]	-2.71501	-1.91269	0.00053173
ENSG00000154678	5137	PDE1C	protein_coding	HGNC Symbol	phosphodiesterase 1C, calmodulin-dependent 70kDa [Source:HGNC Symbol;Acc:HGNC:8776]	-2.71883	-0.108158	7.047e-14
ENSG00000132677	57127	RHBG	protein_coding	HGNC Symbol	Rh family, B glycoprotein (gene/pseudogene) [Source:HGNC Symbol;Acc:HGNC:14572]	-2.71964	1.60382	4.0673e-39
ENSG00000145107	116211	TM4SF19	protein_coding	HGNC Symbol	transmembrane 4 L six family member 19 [Source:HGNC Symbol;Acc:HGNC:25167]	-2.72261	-1.55498	3.8214e-05
ENSG00000105675	495	ATP4A	protein_coding	HGNC Symbol	ATPase, H+/K+ exchanging, alpha polypeptide [Source:HGNC Symbol;Acc:HGNC:819]	-2.72644	-1.26881	2.925e-06
ENSG00000174473	442117	GALNTL6	protein_coding	HGNC Symbol	polypeptide N-acetylgalactosaminyltransferase-like 6 [Source:HGNC Symbol;Acc:HGNC:33844]	-2.72658	-1.26881	2.717e-06
ENSG00000169860	5028	P2RY1	protein_coding	HGNC Symbol	purinergic receptor P2Y, G-protein coupled, 1 [Source:HGNC Symbol;Acc:HGNC:8539]	-2.72902	-2.01491	0.0087292
ENSG00000177459	203111	ERICH5	protein_coding	HGNC Symbol	glutamate-rich 5 [Source:HGNC Symbol;Acc:HGNC:26823]	-2.72904	-2.06724	0.0043415
ENSG00000196632	65267	WNK3	protein_coding	HGNC Symbol	WNK lysine deficient protein kinase 3 [Source:HGNC Symbol;Acc:HGNC:14543]	-2.7361	0.301346	2.8346e-18
ENSG00000274803	55814	BDP1	protein_coding	HGNC Symbol	B double prime 1, subunit of RNA polymerase III transcription initiation factor IIIB [Source:HGNC Symbol;Acc:HGNC:13652]	-2.74264	-2.05522	0.0049359
ENSG00000145491	83853	ROPN1L	protein_coding	HGNC Symbol	rhophilin associated tail protein 1-like [Source:HGNC Symbol;Acc:HGNC:24060]	-2.74717	-1.28925	4.5445e-06
ENSG00000276547	56101	PCDHGB5	protein_coding	HGNC Symbol	protocadherin gamma subfamily B, 5 [Source:HGNC Symbol;Acc:HGNC:8712]	-2.75238	-1.90394	0.00060006
ENSG00000198944	134548	SOWAHA	protein_coding	HGNC Symbol	sosondowah ankyrin repeat domain family member A [Source:HGNC Symbol;Acc:HGNC:27033]	-2.75599	-1.54392	3.3087e-05
ENSG00000104804	7288	TULP2	protein_coding	HGNC Symbol	tubby like protein 2 [Source:HGNC Symbol;Acc:HGNC:12424]	-2.75917	-0.804781	9.182e-09
ENSG00000138311	22891	ZNF365	protein_coding	HGNC Symbol	zinc finger protein 365 [Source:HGNC Symbol;Acc:HGNC:18194]	-2.75971	0.942052	5.256e-29
ENSG00000198354	340578	DCAF12L2	protein_coding	HGNC Symbol	DDB1 and CUL4 associated factor 12-like 2 [Source:HGNC Symbol;Acc:HGNC:32950]	-2.76716	-0.221645	8.8572e-12
ENSG00000242173	398	ARHGDIG	protein_coding	HGNC Symbol	Rho GDP dissociation inhibitor (GDI) gamma [Source:HGNC Symbol;Acc:HGNC:680]	-2.77852	-0.337495	7.0762e-11
ENSG00000158806	10361	NPM2	protein_coding	HGNC Symbol	nucleophosmin/nucleoplasmin 2 [Source:HGNC Symbol;Acc:HGNC:7930]	-2.78454	-0.760134	4.0825e-07
ENSG00000166402	7275	TUB	protein_coding	HGNC Symbol	tubby bipartite transcription factor [Source:HGNC Symbol;Acc:HGNC:12406]	-2.78696	-0.784009	5.5094e-09
ENSG00000183853	55243	KIRREL	protein_coding	HGNC Symbol	kin of IRRE like (Drosophila) [Source:HGNC Symbol;Acc:HGNC:15734]	-2.78799	0.0316703	5.5351e-15
ENSG00000196337	94027	CGB7	protein_coding	HGNC Symbol	chorionic gonadotropin, beta polypeptide 7 [Source:HGNC Symbol;Acc:HGNC:16451]	-2.78963	-0.794816	7.3653e-08
ENSG00000111783	5992	RFX4	protein_coding	HGNC Symbol	regulatory factor X, 4 (influences HLA class II expression) [Source:HGNC Symbol;Acc:HGNC:9985]	-2.79136	-1.86824	0.00031203
ENSG00000164794	27012	KCNV1	protein_coding	HGNC Symbol	potassium channel, voltage gated modifier subfamily V, member 1 [Source:HGNC Symbol;Acc:HGNC:18861]	-2.81872	0.262977	1.0065e-17
ENSG00000142156	1291	COL6A1	protein_coding	HGNC Symbol	collagen, type VI, alpha 1 [Source:HGNC Symbol;Acc:HGNC:2211]	-2.82231	3.09948	4.8189e-100
ENSG00000174898	257062	CATSPERD	protein_coding	HGNC Symbol	catsper channel auxiliary subunit delta [Source:HGNC Symbol;Acc:HGNC:28598]	-2.82528	-1.48911	1.5426e-05
ENSG00000131016	9590	AKAP12	protein_coding	HGNC Symbol	A kinase (PRKA) anchor protein 12 [Source:HGNC Symbol;Acc:HGNC:370]	-2.82741	1.4915	5.168e-39
ENSG00000163734	2921	CXCL3	protein_coding	HGNC Symbol	chemokine (C-X-C motif) ligand 3 [Source:HGNC Symbol;Acc:HGNC:4604]	-2.82778	-0.958762	6.3864e-08
ENSG00000152990	166647	ADGRA3	protein_coding	HGNC Symbol	adhesion G protein-coupled receptor A3 [Source:HGNC Symbol;Acc:HGNC:13839]	-2.82786	-1.48629	1.3011e-05
ENSG00000158050	1844	DUSP2	protein_coding	HGNC Symbol	dual specificity phosphatase 2 [Source:HGNC Symbol;Acc:HGNC:3068]	-2.82786	-1.48631	1.3011e-05
ENSG00000102760	28984	RGCC	protein_coding	HGNC Symbol	regulator of cell cycle [Source:HGNC Symbol;Acc:HGNC:20369]	-2.82843	-2.32842	0.0045611
ENSG00000139344	144193	AMDHD1	protein_coding	HGNC Symbol	amidohydrolase domain containing 1 [Source:HGNC Symbol;Acc:HGNC:28577]	-2.82843	-2.32842	0.0045611
ENSG00000148600	92211	CDHR1	protein_coding	HGNC Symbol	cadherin-related family member 1 [Source:HGNC Symbol;Acc:HGNC:14550]	-2.82843	-2.32836	0.0045611
ENSG00000095932	284422	SMIM24	protein_coding	HGNC Symbol	small integral membrane protein 24 [Source:HGNC Symbol;Acc:HGNC:37244]	-2.82844	-2.32825	0.0045611
ENSG00000101850	4935	GPR143	protein_coding	HGNC Symbol	G protein-coupled receptor 143 [Source:HGNC Symbol;Acc:HGNC:20145]	-2.82844	-2.3283	0.004561
ENSG00000128683	2571	GAD1	protein_coding	HGNC Symbol	glutamate decarboxylase 1 (brain, 67kDa) [Source:HGNC Symbol;Acc:HGNC:4092]	-2.82844	-2.32828	0.0045611
ENSG00000153930	162282	ANKFN1	protein_coding	HGNC Symbol	ankyrin-repeat and fibronectin type III domain containing 1 [Source:HGNC Symbol;Acc:HGNC:26766]	-2.82844	-2.32844	0.0045611
ENSG00000173376	79625	NDNF	protein_coding	HGNC Symbol	neuron-derived neurotrophic factor [Source:HGNC Symbol;Acc:HGNC:26256]	-2.82844	-2.32833	0.0045611
ENSG00000185156	162387	MFSD6L	protein_coding	HGNC Symbol	major facilitator superfamily domain containing 6-like [Source:HGNC Symbol;Acc:HGNC:26656]	-2.82913	-2.32831	0.0051267
ENSG00000154548	135295	SRSF12	protein_coding	HGNC Symbol	serine/arginine-rich splicing factor 12 [Source:HGNC Symbol;Acc:HGNC:21220]	-2.83169	0.758505	2.3031e-26
ENSG00000105971	858	CAV2	protein_coding	HGNC Symbol	caveolin 2 [Source:HGNC Symbol;Acc:HGNC:1528]	-2.8342	3.75018	1.4238e-164
ENSG00000230453	441459	ANKRD18B	protein_coding	HGNC Symbol	ankyrin repeat domain 18B [Source:HGNC Symbol;Acc:HGNC:23644]	-2.83563	-1.52617	2.7851e-05
ENSG00000170049	9196	KCNAB3	protein_coding	HGNC Symbol	potassium channel, voltage gated subfamily A regulatory beta subunit 3 [Source:HGNC Symbol;Acc:HGNC:6230]	-2.83575	1.36745	1.525e-29
ENSG00000181804	285195	SLC9A9	protein_coding	HGNC Symbol	solute carrier family 9, subfamily A (NHE9, cation proton antiporter 9), member 9 [Source:HGNC Symbol;Acc:HGNC:20653]	-2.83575	-0.417383	1.2981e-11
ENSG00000240771	115557	ARHGEF25	protein_coding	HGNC Symbol	Rho guanine nucleotide exchange factor (GEF) 25 [Source:HGNC Symbol;Acc:HGNC:30275]	-2.84143	3.78066	1.3153e-164
ENSG00000179593	247	ALOX15B	protein_coding	HGNC Symbol	arachidonate 15-lipoxygenase, type B [Source:HGNC Symbol;Acc:HGNC:434]	-2.84334	-2.04266	0.0018098
ENSG00000115112	29842	TFCP2L1	protein_coding	HGNC Symbol	transcription factor CP2-like 1 [Source:HGNC Symbol;Acc:HGNC:17925]	-2.84381	-0.405554	1.776e-10
ENSG00000197603	65250	C5orf42	protein_coding	HGNC Symbol	chromosome 5 open reading frame 42 [Source:HGNC Symbol;Acc:HGNC:25801]	-2.85069	3.60779	1.9896e-80
ENSG00000186469	54331	GNG2	protein_coding	HGNC Symbol	guanine nucleotide binding protein (G protein), gamma 2 [Source:HGNC Symbol;Acc:HGNC:4404]	-2.86381	-1.82518	0.00018004
ENSG00000065989	5141	PDE4A	protein_coding	HGNC Symbol	phosphodiesterase 4A, cAMP-specific [Source:HGNC Symbol;Acc:HGNC:8780]	-2.86593	1.24035	2.8787e-34
ENSG00000261934	56107	PCDHGA9	protein_coding	HGNC Symbol	protocadherin gamma subfamily A, 9 [Source:HGNC Symbol;Acc:HGNC:8707]	-2.86652	-2.04267	0.0017551
ENSG00000135314	80759	KHDC1	protein_coding	HGNC Symbol	KH homology domain containing 1 [Source:HGNC Symbol;Acc:HGNC:21366]	-2.89307	-0.704124	7.0289e-10
ENSG00000139173	84216	TMEM117	protein_coding	HGNC Symbol	transmembrane protein 117 [Source:HGNC Symbol;Acc:HGNC:25308]	-2.89486	0.596102	2.2631e-23
ENSG00000085741	7481	WNT11	protein_coding	HGNC Symbol	wingless-type MMTV integration site family, member 11 [Source:HGNC Symbol;Acc:HGNC:12776]	-2.89669	-1.81978	0.0002109
ENSG00000092096	51310	SLC22A17	protein_coding	HGNC Symbol	solute carrier family 22, member 17 [Source:HGNC Symbol;Acc:HGNC:23095]	-2.8991	1.11533	2.8557e-33
ENSG00000159556	64843	ISL2	protein_coding	HGNC Symbol	ISL LIM homeobox 2 [Source:HGNC Symbol;Acc:HGNC:18524]	-2.92583	-1.42073	4.7871e-06
ENSG00000105255	79187	FSD1	protein_coding	HGNC Symbol	fibronectin type III and SPRY domain containing 1 [Source:HGNC Symbol;Acc:HGNC:13745]	-2.93421	2.37352	3.6381e-79
ENSG00000173805	9001	HAP1	protein_coding	HGNC Symbol	huntingtin-associated protein 1 [Source:HGNC Symbol;Acc:HGNC:4812]	-2.9353	3.21293	6.2905e-121
ENSG00000107242	8395	PIP5K1B	protein_coding	HGNC Symbol	phosphatidylinositol-4-phosphate 5-kinase, type I, beta [Source:HGNC Symbol;Acc:HGNC:8995]	-2.9388	-0.488053	1.2409e-11
ENSG00000104808	27294	DHDH	protein_coding	HGNC Symbol	dihydrodiol dehydrogenase (dimeric) [Source:HGNC Symbol;Acc:HGNC:17887]	-2.94308	-1.14854	5.0755e-07
ENSG00000089335	55900	ZNF302	protein_coding	HGNC Symbol	zinc finger protein 302 [Source:HGNC Symbol;Acc:HGNC:13848]	-2.94532	-0.0457997	2.2814e-15
ENSG00000102452	259232	NALCN	protein_coding	HGNC Symbol	sodium leak channel, non selective [Source:HGNC Symbol;Acc:HGNC:19082]	-2.94965	-2.26931	0.0025658
ENSG00000116132	5396	PRRX1	protein_coding	HGNC Symbol	paired related homeobox 1 [Source:HGNC Symbol;Acc:HGNC:9142]	-2.94965	-2.26936	0.0025658
ENSG00000144852	8856	NR1I2	protein_coding	HGNC Symbol	nuclear receptor subfamily 1, group I, member 2 [Source:HGNC Symbol;Acc:HGNC:7968]	-2.94965	-2.26943	0.0025658
ENSG00000276482	10723	SLC12A7	protein_coding	HGNC Symbol	solute carrier family 12 (potassium/chloride transporter), member 7 [Source:HGNC Symbol;Acc:HGNC:10915]	-2.94965	-2.2694	0.0025658
ENSG00000185745	3434	IFIT1	protein_coding	HGNC Symbol	interferon-induced protein with tetratricopeptide repeats 1 [Source:HGNC Symbol;Acc:HGNC:5407]	-2.94973	-0.868732	8.0206e-09
ENSG00000172318	8708	B3GALT1	protein_coding	HGNC Symbol	UDP-Gal:betaGlcNAc beta 1,3-galactosyltransferase, polypeptide 1 [Source:HGNC Symbol;Acc:HGNC:916]	-2.95031	-2.26922	0.0028417
ENSG00000187730	2563	GABRD	protein_coding	HGNC Symbol	gamma-aminobutyric acid (GABA) A receptor, delta [Source:HGNC Symbol;Acc:HGNC:4084]	-2.9533	-2.26932	0.0054192
ENSG00000130775	9473	THEMIS2	protein_coding	HGNC Symbol	thymocyte selection associated family member 2 [Source:HGNC Symbol;Acc:HGNC:16839]	-2.95809	2.11742	5.7611e-68
ENSG00000123094	11228	RASSF8	protein_coding	HGNC Symbol	Ras association (RalGDS/AF-6) domain family (N-terminal) member 8 [Source:HGNC Symbol;Acc:HGNC:13232]	-2.95815	-0.219563	6.6444e-11
ENSG00000071054	9448	MAP4K4	protein_coding	HGNC Symbol	mitogen-activated protein kinase kinase kinase kinase 4 [Source:HGNC Symbol;Acc:HGNC:6866]	-2.96227	1.32288	6.0832e-37
ENSG00000076716	2239	GPC4	protein_coding	HGNC Symbol	glypican 4 [Source:HGNC Symbol;Acc:HGNC:4452]	-2.9695	-0.426816	2.7969e-10
ENSG00000156298	7102	TSPAN7	protein_coding	HGNC Symbol	tetraspanin 7 [Source:HGNC Symbol;Acc:HGNC:11854]	-2.96963	-2.0433	0.0015311
ENSG00000165923	79841	AGBL2	protein_coding	HGNC Symbol	ATP/GTP binding protein-like 2 [Source:HGNC Symbol;Acc:HGNC:26296]	-2.97037	1.12114	1.2825e-34
ENSG00000165194	57526	PCDH19	protein_coding	HGNC Symbol	protocadherin 19 [Source:HGNC Symbol;Acc:HGNC:14270]	-2.97276	0.737777	7.4307e-27
ENSG00000100583	161394	SAMD15	protein_coding	HGNC Symbol	sterile alpha motif domain containing 15 [Source:HGNC Symbol;Acc:HGNC:18631]	-2.97478	0.961381	1.0414e-20
ENSG00000079263	11262	SP140	protein_coding	HGNC Symbol	SP140 nuclear body protein [Source:HGNC Symbol;Acc:HGNC:17133]	-2.97556	-1.99903	0.0030059
ENSG00000198756	23127	COLGALT2	protein_coding	HGNC Symbol	collagen beta(1-O)galactosyltransferase 2 [Source:HGNC Symbol;Acc:HGNC:16790]	-2.98274	-0.596717	1.0202e-10
ENSG00000101230	140862	ISM1	protein_coding	HGNC Symbol	isthmin 1, angiogenesis inhibitor [Source:HGNC Symbol;Acc:HGNC:16213]	-2.98481	-1.9429	0.001368
ENSG00000196867	140612	ZFP28	protein_coding	HGNC Symbol	ZFP28 zinc finger protein [Source:HGNC Symbol;Acc:HGNC:17801]	-2.98838	-1.16702	1.3446e-06
ENSG00000115194	7781	SLC30A3	protein_coding	HGNC Symbol	solute carrier family 30 (zinc transporter), member 3 [Source:HGNC Symbol;Acc:HGNC:11014]	-2.98944	-1.92742	0.001642
ENSG00000234965	440829	SHISA8	protein_coding	HGNC Symbol	shisa family member 8 [Source:HGNC Symbol;Acc:HGNC:18351]	-2.99024	-1.98266	0.001823
ENSG00000152092	460	ASTN1	protein_coding	HGNC Symbol	astrotactin 1 [Source:HGNC Symbol;Acc:HGNC:773]	-2.99868	-1.74265	6.0306e-05
ENSG00000170807	442721	LMOD2	protein_coding	HGNC Symbol	leiomodin 2 (cardiac) [Source:HGNC Symbol;Acc:HGNC:6648]	-2.99868	-1.74267	6.0306e-05
ENSG00000172350	64137	ABCG4	protein_coding	HGNC Symbol	ATP-binding cassette, sub-family G (WHITE), member 4 [Source:HGNC Symbol;Acc:HGNC:13884]	-3.00271	1.99062	2.3961e-40
ENSG00000128917	54567	DLL4	protein_coding	HGNC Symbol	delta-like 4 (Drosophila) [Source:HGNC Symbol;Acc:HGNC:2910]	-3.00607	1.26007	6.3397e-40
ENSG00000136490	80774	LIMD2	protein_coding	HGNC Symbol	LIM domain containing 2 [Source:HGNC Symbol;Acc:HGNC:28142]	-3.00906	1.66842	1.5357e-42
ENSG00000125726	970	CD70	protein_coding	HGNC Symbol	CD70 molecule [Source:HGNC Symbol;Acc:HGNC:11937]	-3.01706	-2.24378	0.0036208
ENSG00000107719	27143	PALD1	protein_coding	HGNC Symbol	phosphatase domain containing, paladin 1 [Source:HGNC Symbol;Acc:HGNC:23530]	-3.01791	-1.35801	1.5364e-06
ENSG00000197863	388536	ZNF790	protein_coding	HGNC Symbol	zinc finger protein 790 [Source:HGNC Symbol;Acc:HGNC:33114]	-3.03872	-1.94158	0.00067397
ENSG00000142494	55244	SLC47A1	protein_coding	HGNC Symbol	solute carrier family 47 (multidrug and toxin extrusion), member 1 [Source:HGNC Symbol;Acc:HGNC:25588]	-3.06121	-0.228883	6.0257e-14
ENSG00000110811	10536	P3H3	protein_coding	HGNC Symbol	prolyl 3-hydroxylase 3 [Source:HGNC Symbol;Acc:HGNC:19318]	-3.06147	-2.21265	0.0014404
ENSG00000224659	645051	GAGE12J	protein_coding	HGNC Symbol	G antigen 12J [Source:HGNC Symbol;Acc:HGNC:17778]	-3.06147	-2.21263	0.0014404
ENSG00000224659	729396	GAGE12J	protein_coding	HGNC Symbol	G antigen 12J [Source:HGNC Symbol;Acc:HGNC:17778]	-3.06147	-2.21263	0.0014404
ENSG00000106633	2645	GCK	protein_coding	HGNC Symbol	glucokinase (hexokinase 4) [Source:HGNC Symbol;Acc:HGNC:4195]	-3.06175	-1.32765	8.9606e-07
ENSG00000159905	7638	ZNF221	protein_coding	HGNC Symbol	zinc finger protein 221 [Source:HGNC Symbol;Acc:HGNC:13014]	-3.06184	-0.574151	1.8136e-11
ENSG00000183876	340075	ARSI	protein_coding	HGNC Symbol	arylsulfatase family, member I [Source:HGNC Symbol;Acc:HGNC:32521]	-3.06766	0.666581	2.6666e-21
ENSG00000129244	482	ATP1B2	protein_coding	HGNC Symbol	ATPase, Na+/K+ transporting, beta 2 polypeptide [Source:HGNC Symbol;Acc:HGNC:805]	-3.07783	0.966687	6.6887e-29
ENSG00000185818	339983	NAT8L	protein_coding	HGNC Symbol	N-acetyltransferase 8-like (GCN5-related, putative) [Source:HGNC Symbol;Acc:HGNC:26742]	-3.08258	-1.02577	8.3724e-07
ENSG00000173110	3310	HSPA6	protein_coding	HGNC Symbol	heat shock 70kDa protein 6 (HSP70B') [Source:HGNC Symbol;Acc:HGNC:5239]	-3.08287	1.37775	1.4424e-44
ENSG00000104833	10382	TUBB4A	protein_coding	HGNC Symbol	tubulin, beta 4A class IVa [Source:HGNC Symbol;Acc:HGNC:20774]	-3.08645	1.1635	8.6373e-38
ENSG00000153551	112616	CMTM7	protein_coding	HGNC Symbol	CKLF-like MARVEL transmembrane domain containing 7 [Source:HGNC Symbol;Acc:HGNC:19178]	-3.09465	2.68763	1.0707e-79
ENSG00000008311	10157	AASS	protein_coding	HGNC Symbol	aminoadipate-semialdehyde synthase [Source:HGNC Symbol;Acc:HGNC:17366]	-3.09853	1.17377	6.4636e-39
ENSG00000120329	83884	SLC25A2	protein_coding	HGNC Symbol	solute carrier family 25 (mitochondrial carrier; ornithine transporter) member 2 [Source:HGNC Symbol;Acc:HGNC:22921]	-3.10626	-0.969282	1.0859e-07
ENSG00000137462	7097	TLR2	protein_coding	HGNC Symbol	toll-like receptor 2 [Source:HGNC Symbol;Acc:HGNC:11848]	-3.10664	-0.539139	6.3091e-12
ENSG00000075673	479	ATP12A	protein_coding	HGNC Symbol	ATPase, H+/K+ transporting, nongastric, alpha polypeptide [Source:HGNC Symbol;Acc:HGNC:13816]	-3.11964	-0.344923	1.0501e-13
ENSG00000167693	64359	NXN	protein_coding	HGNC Symbol	nucleoredoxin [Source:HGNC Symbol;Acc:HGNC:18008]	-3.12202	-1.66463	2.0017e-05
ENSG00000050165	27122	DKK3	protein_coding	HGNC Symbol	dickkopf WNT signaling pathway inhibitor 3 [Source:HGNC Symbol;Acc:HGNC:2893]	-3.12317	-1.89336	0.00037842
ENSG00000175745	7025	NR2F1	protein_coding	HGNC Symbol	nuclear receptor subfamily 2, group F, member 1 [Source:HGNC Symbol;Acc:HGNC:7975]	-3.13679	-2.20919	0.0049641
ENSG00000070886	2046	EPHA8	protein_coding	HGNC Symbol	EPH receptor A8 [Source:HGNC Symbol;Acc:HGNC:3391]	-3.14547	-1.26881	3.3547e-07
ENSG00000110002	4013	VWA5A	protein_coding	HGNC Symbol	von Willebrand factor A domain containing 5A [Source:HGNC Symbol;Acc:HGNC:6658]	-3.14585	-0.1606	1.0433e-15
ENSG00000155754	151254	ALS2CR11	protein_coding	HGNC Symbol	amyotrophic lateral sclerosis 2 (juvenile) chromosome region, candidate 11 [Source:HGNC Symbol;Acc:HGNC:14438]	-3.1508	-0.504684	5.6647e-12
ENSG00000122591	84668	FAM126A	protein_coding	HGNC Symbol	family with sequence similarity 126, member A [Source:HGNC Symbol;Acc:HGNC:24587]	-3.15329	2.17303	1.0343e-55
ENSG00000108387	5414	2015-09-04	protein_coding	HGNC Symbol	septin 4 [Source:HGNC Symbol;Acc:HGNC:9165]	-3.15691	-0.314978	3.6483e-14
ENSG00000133134	84707	BEX2	protein_coding	HGNC Symbol	brain expressed X-linked 2 [Source:HGNC Symbol;Acc:HGNC:30933]	-3.1593	1.28395	7.7577e-40
ENSG00000102032	5973	RENBP	protein_coding	HGNC Symbol	renin binding protein [Source:HGNC Symbol;Acc:HGNC:9959]	-3.16117	-1.81347	0.00040079
ENSG00000165409	7253	TSHR	protein_coding	HGNC Symbol	thyroid stimulating hormone receptor [Source:HGNC Symbol;Acc:HGNC:12373]	-3.16524	-2.15824	0.00080722
ENSG00000169515	83987	CCDC8	protein_coding	HGNC Symbol	coiled-coil domain containing 8 [Source:HGNC Symbol;Acc:HGNC:25367]	-3.16524	-2.15809	0.00080721
ENSG00000113594	3977	LIFR	protein_coding	HGNC Symbol	leukemia inhibitory factor receptor alpha [Source:HGNC Symbol;Acc:HGNC:6597]	-3.16744	3.30036	1.5475e-105
ENSG00000050030	340533	KIAA2022	protein_coding	HGNC Symbol	KIAA2022 [Source:HGNC Symbol;Acc:HGNC:29433]	-3.17995	-1.62716	1.1497e-05
ENSG00000142173	1292	COL6A2	protein_coding	HGNC Symbol	collagen, type VI, alpha 2 [Source:HGNC Symbol;Acc:HGNC:2212]	-3.19399	-0.121314	2.136e-16
ENSG00000114656	57501	KIAA1257	protein_coding	HGNC Symbol	KIAA1257 [Source:HGNC Symbol;Acc:HGNC:29231]	-3.2249	-1.21228	1.0196e-07
ENSG00000128596	64753	CCDC136	protein_coding	HGNC Symbol	coiled-coil domain containing 136 [Source:HGNC Symbol;Acc:HGNC:22225]	-3.22848	5.08158	4.0408e-231
ENSG00000145248	201780	SLC10A4	protein_coding	HGNC Symbol	solute carrier family 10, member 4 [Source:HGNC Symbol;Acc:HGNC:22980]	-3.23326	-0.438794	2.5894e-13
ENSG00000164236	651746	ANKRD33B	protein_coding	HGNC Symbol	ankyrin repeat domain 33B [Source:HGNC Symbol;Acc:HGNC:35240]	-3.23387	-2.14757	0.0016388
ENSG00000078900	7161	TP73	protein_coding	HGNC Symbol	tumor protein p73 [Source:HGNC Symbol;Acc:HGNC:12003]	-3.24631	-0.242705	1.7143e-14
ENSG00000124212	5740	PTGIS	protein_coding	HGNC Symbol	prostaglandin I2 (prostacyclin) synthase [Source:HGNC Symbol;Acc:HGNC:9603]	-3.25031	-1.80217	0.00013847
ENSG00000184515	340542	BEX5	protein_coding	HGNC Symbol	brain expressed, X-linked 5 [Source:HGNC Symbol;Acc:HGNC:27990]	-3.26104	-1.8175	0.00024667
ENSG00000134326	129607	CMPK2	protein_coding	HGNC Symbol	cytidine monophosphate (UMP-CMP) kinase 2, mitochondrial [Source:HGNC Symbol;Acc:HGNC:27015]	-3.26205	-2.10565	0.00045165
ENSG00000187021	5407	PNLIPRP1	protein_coding	HGNC Symbol	pancreatic lipase-related protein 1 [Source:HGNC Symbol;Acc:HGNC:9156]	-3.26205	-2.10556	0.00045165
ENSG00000198754	64064	OXCT2	protein_coding	HGNC Symbol	3-oxoacid CoA transferase 2 [Source:HGNC Symbol;Acc:HGNC:18606]	-3.26205	-2.10562	0.00045165
ENSG00000254087	4067	LYN	protein_coding	HGNC Symbol	LYN proto-oncogene, Src family tyrosine kinase [Source:HGNC Symbol;Acc:HGNC:6735]	-3.26205	-2.1056	0.00045165
ENSG00000110675	55531	ELMOD1	protein_coding	HGNC Symbol	ELMO/CED-12 domain containing 1 [Source:HGNC Symbol;Acc:HGNC:25334]	-3.26239	-2.10562	0.00062649
ENSG00000110675	643923	ELMOD1	protein_coding	HGNC Symbol	ELMO/CED-12 domain containing 1 [Source:HGNC Symbol;Acc:HGNC:25334]	-3.26239	-2.10562	0.00062649
ENSG00000115828	25797	QPCT	protein_coding	HGNC Symbol	glutaminyl-peptide cyclotransferase [Source:HGNC Symbol;Acc:HGNC:9753]	-3.26315	1.05894	3.3016e-36
ENSG00000154162	1010	CDH12	protein_coding	HGNC Symbol	cadherin 12, type 2 (N-cadherin 2) [Source:HGNC Symbol;Acc:HGNC:1751]	-3.2662	-0.265821	1.1159e-11
ENSG00000137142	347252	IGFBPL1	protein_coding	HGNC Symbol	insulin-like growth factor binding protein-like 1 [Source:HGNC Symbol;Acc:HGNC:20081]	-3.2694	-1.57952	5.8725e-06
ENSG00000185958	121006	FAM186A	protein_coding	HGNC Symbol	family with sequence similarity 186, member A [Source:HGNC Symbol;Acc:HGNC:26980]	-3.27452	0.309882	1.4013e-19
ENSG00000006042	26022	TMEM98	protein_coding	HGNC Symbol	transmembrane protein 98 [Source:HGNC Symbol;Acc:HGNC:24529]	-3.28303	-1.58887	8.3254e-06
ENSG00000138646	51191	HERC5	protein_coding	HGNC Symbol	HECT and RLD domain containing E3 ubiquitin protein ligase 5 [Source:HGNC Symbol;Acc:HGNC:24368]	-3.28926	-1.55501	3.7732e-06
ENSG00000186314	153768	PRELID2	protein_coding	HGNC Symbol	PRELI domain containing 2 [Source:HGNC Symbol;Acc:HGNC:28306]	-3.29343	0.242281	1.1194e-21
ENSG00000137691	85016	C11orf70	protein_coding	HGNC Symbol	chromosome 11 open reading frame 70 [Source:HGNC Symbol;Acc:HGNC:28188]	-3.29416	-0.82626	5.5997e-09
ENSG00000220008	645191	LINGO3	protein_coding	HGNC Symbol	leucine rich repeat and Ig domain containing 3 [Source:HGNC Symbol;Acc:HGNC:21206]	-3.29727	-0.880804	1.0771e-09
ENSG00000188162	340990	OTOG	protein_coding	HGNC Symbol	otogelin [Source:HGNC Symbol;Acc:HGNC:8516]	-3.29885	-1.55433	4.349e-06
ENSG00000257108	283948	NHLRC4	protein_coding	HGNC Symbol	NHL repeat containing 4 [Source:HGNC Symbol;Acc:HGNC:26700]	-3.29958	-2.09764	0.0013339
ENSG00000203778	619208	FAM229B	protein_coding	HGNC Symbol	family with sequence similarity 229, member B [Source:HGNC Symbol;Acc:HGNC:33858]	-3.30806	-0.609866	6.8454e-11
ENSG00000065609	9892	SNAP91	protein_coding	HGNC Symbol	synaptosomal-associated protein, 91kDa [Source:HGNC Symbol;Acc:HGNC:14986]	-3.31005	-0.591892	6.8139e-12
ENSG00000143028	284612	SYPL2	protein_coding	HGNC Symbol	synaptophysin-like 2 [Source:HGNC Symbol;Acc:HGNC:27638]	-3.31932	-1.75857	8.249e-05
ENSG00000181690	5324	PLAG1	protein_coding	HGNC Symbol	pleiomorphic adenoma gene 1 [Source:HGNC Symbol;Acc:HGNC:9045]	-3.33205	-0.574156	3.3592e-12
ENSG00000178385	389072	PLEKHM3	protein_coding	HGNC Symbol	pleckstrin homology domain containing, family M, member 3 [Source:HGNC Symbol;Acc:HGNC:34006]	-3.33528	0.891734	8.9202e-31
ENSG00000170542	5272	SERPINB9	protein_coding	HGNC Symbol	serpin peptidase inhibitor, clade B (ovalbumin), member 9 [Source:HGNC Symbol;Acc:HGNC:8955]	-3.35101	1.45228	4.8317e-50
ENSG00000106006	3203	HOXA6	protein_coding	HGNC Symbol	homeobox A6 [Source:HGNC Symbol;Acc:HGNC:5107]	-3.35276	-2.05488	0.00025235
ENSG00000138685	2247	FGF2	protein_coding	HGNC Symbol	fibroblast growth factor 2 (basic) [Source:HGNC Symbol;Acc:HGNC:3676]	-3.35276	-2.0549	0.00025235
ENSG00000056291	10886	NPFFR2	protein_coding	HGNC Symbol	neuropeptide FF receptor 2 [Source:HGNC Symbol;Acc:HGNC:4525]	-3.35315	-2.05487	0.00028016
ENSG00000276644	1602	DACH1	protein_coding	HGNC Symbol	dachshund family transcription factor 1 [Source:HGNC Symbol;Acc:HGNC:2663]	-3.36146	-2.05362	0.00041986
ENSG00000122574	644150	WIPF3	protein_coding	HGNC Symbol	WAS/WASL interacting protein family, member 3 [Source:HGNC Symbol;Acc:HGNC:22004]	-3.36254	0.300712	1.8346e-22
ENSG00000143847	8497	PPFIA4	protein_coding	HGNC Symbol	protein tyrosine phosphatase, receptor type, f polypeptide (PTPRF), interacting protein (liprin), alpha 4 [Source:HGNC Symbol;Acc:HGNC:9248]	-3.3691	4.4806	1.5e-171
ENSG00000105497	7728	ZNF175	protein_coding	HGNC Symbol	zinc finger protein 175 [Source:HGNC Symbol;Acc:HGNC:12964]	-3.37508	-1.80079	0.00011827
ENSG00000048052	9734	HDAC9	protein_coding	HGNC Symbol	histone deacetylase 9 [Source:HGNC Symbol;Acc:HGNC:14065]	-3.37612	-0.53912	6.0602e-13
ENSG00000107859	5309	PITX3	protein_coding	HGNC Symbol	paired-like homeodomain 3 [Source:HGNC Symbol;Acc:HGNC:9006]	-3.37773	-1.71665	5.9769e-05
ENSG00000183317	284656	EPHA10	protein_coding	HGNC Symbol	EPH receptor A10 [Source:HGNC Symbol;Acc:HGNC:19987]	-3.38098	-1.49931	1.7177e-06
ENSG00000165810	153579	BTNL9	protein_coding	HGNC Symbol	butyrophilin-like 9 [Source:HGNC Symbol;Acc:HGNC:24176]	-3.38518	-1.71623	4.9082e-05
ENSG00000162437	55225	RAVER2	protein_coding	HGNC Symbol	ribonucleoprotein, PTB-binding 2 [Source:HGNC Symbol;Acc:HGNC:25577]	-3.38765	-0.784087	6.2228e-11
ENSG00000089486	29965	CDIP1	protein_coding	HGNC Symbol	cell death-inducing p53 target 1 [Source:HGNC Symbol;Acc:HGNC:13234]	-3.39087	-1.48629	1.2305e-06
ENSG00000119042	23314	SATB2	protein_coding	HGNC Symbol	SATB homeobox 2 [Source:HGNC Symbol;Acc:HGNC:21637]	-3.39087	-1.4863	1.2305e-06
ENSG00000182636	4692	NDN	protein_coding	HGNC Symbol	necdin, melanoma antigen (MAGE) family member [Source:HGNC Symbol;Acc:HGNC:7675]	-3.39393	-0.121455	2.0298e-17
ENSG00000233438	NA	AC109829.1	protein_coding	Clone-based (Vega)	Protein LOC102724921 [Source:UniProtKB/TrEMBL;Acc:C9JG08]	-3.39396	-2.04327	0.00065388
ENSG00000101298	9751	SNPH	protein_coding	HGNC Symbol	syntaphilin [Source:HGNC Symbol;Acc:HGNC:15931]	-3.4108	2.86321	1.9605e-127
ENSG00000128052	3791	KDR	protein_coding	HGNC Symbol	kinase insert domain receptor [Source:HGNC Symbol;Acc:HGNC:6307]	-3.43911	-1.45315	7.0116e-07
ENSG00000164398	23305	ACSL6	protein_coding	HGNC Symbol	acyl-CoA synthetase long-chain family member 6 [Source:HGNC Symbol;Acc:HGNC:16496]	-3.4435	-1.75511	8.6669e-05
ENSG00000163909	26508	HEYL	protein_coding	HGNC Symbol	hes-related family bHLH transcription factor with YRPW motif-like [Source:HGNC Symbol;Acc:HGNC:4882]	-3.46645	0.105353	8.0052e-21
ENSG00000075618	6624	FSCN1	protein_coding	HGNC Symbol	fascin actin-bundling protein 1 [Source:HGNC Symbol;Acc:HGNC:11148]	-3.47125	3.28633	3.3633e-145
ENSG00000175040	9435	CHST2	protein_coding	HGNC Symbol	carbohydrate (N-acetylglucosamine-6-O) sulfotransferase 2 [Source:HGNC Symbol;Acc:HGNC:1970]	-3.47946	0.11632	4.653e-21
ENSG00000162620	127255	LRRIQ3	protein_coding	HGNC Symbol	leucine-rich repeats and IQ motif containing 3 [Source:HGNC Symbol;Acc:HGNC:28318]	-3.50017	-1.71458	5.5331e-05
ENSG00000116983	51440	HPCAL4	protein_coding	HGNC Symbol	hippocalcin like 4 [Source:HGNC Symbol;Acc:HGNC:18212]	-3.51371	-0.0217074	2.6365e-19
ENSG00000112149	9308	CD83	protein_coding	HGNC Symbol	CD83 molecule [Source:HGNC Symbol;Acc:HGNC:1703]	-3.51865	1.90734	1.8407e-70
ENSG00000196932	219623	TMEM26	protein_coding	HGNC Symbol	transmembrane protein 26 [Source:HGNC Symbol;Acc:HGNC:28550]	-3.51869	-1.95859	7.8495e-05
ENSG00000112183	221662	RBM24	protein_coding	HGNC Symbol	RNA binding motif protein 24 [Source:HGNC Symbol;Acc:HGNC:21539]	-3.52846	0.159071	6.829e-20
ENSG00000126947	51309	ARMCX1	protein_coding	HGNC Symbol	armadillo repeat containing, X-linked 1 [Source:HGNC Symbol;Acc:HGNC:18073]	-3.54022	-0.406732	7.6212e-15
ENSG00000172031	253152	EPHX4	protein_coding	HGNC Symbol	epoxide hydrolase 4 [Source:HGNC Symbol;Acc:HGNC:23758]	-3.54216	0.0021681	8.8477e-20
ENSG00000068366	2182	ACSL4	protein_coding	HGNC Symbol	acyl-CoA synthetase long-chain family member 4 [Source:HGNC Symbol;Acc:HGNC:3571]	-3.56668	-0.958852	4.0442e-10
ENSG00000003137	56603	CYP26B1	protein_coding	HGNC Symbol	cytochrome P450, family 26, subfamily B, polypeptide 1 [Source:HGNC Symbol;Acc:HGNC:20581]	-3.59186	0.432744	3.3008e-23
ENSG00000166173	55323	LARP6	protein_coding	HGNC Symbol	La ribonucleoprotein domain family, member 6 [Source:HGNC Symbol;Acc:HGNC:24012]	-3.59305	2.21169	1.9937e-81
ENSG00000242419	56098	PCDHGC4	protein_coding	HGNC Symbol	protocadherin gamma subfamily C, 4 [Source:HGNC Symbol;Acc:HGNC:8717]	-3.59501	-1.91275	4.3709e-05
ENSG00000206077	NA	ZDHHC11B	protein_coding	HGNC Symbol	zinc finger, DHHC-type containing 11B [Source:HGNC Symbol;Acc:HGNC:32962]	-3.59679	-0.935835	2.3127e-10
ENSG00000149451	80332	ADAM33	protein_coding	HGNC Symbol	ADAM metallopeptidase domain 33 [Source:HGNC Symbol;Acc:HGNC:15478]	-3.59724	-0.360133	1.4589e-15
ENSG00000188732	340277	FAM221A	protein_coding	HGNC Symbol	family with sequence similarity 221, member A [Source:HGNC Symbol;Acc:HGNC:27977]	-3.59724	-0.360293	1.4591e-15
ENSG00000054598	2296	FOXC1	protein_coding	HGNC Symbol	forkhead box C1 [Source:HGNC Symbol;Acc:HGNC:3800]	-3.6174	-1.32767	7.3021e-08
ENSG00000115526	9486	CHST10	protein_coding	HGNC Symbol	carbohydrate sulfotransferase 10 [Source:HGNC Symbol;Acc:HGNC:19650]	-3.6174	-1.32767	7.3021e-08
ENSG00000184060	55803	ADAP2	protein_coding	HGNC Symbol	ArfGAP with dual PH domains 2 [Source:HGNC Symbol;Acc:HGNC:16487]	-3.6174	-1.32768	7.3021e-08
ENSG00000167555	84436	ZNF528	protein_coding	HGNC Symbol	zinc finger protein 528 [Source:HGNC Symbol;Acc:HGNC:29384]	-3.63637	0.898357	1.8859e-27
ENSG00000180318	8092	ALX1	protein_coding	HGNC Symbol	ALX homeobox 1 [Source:HGNC Symbol;Acc:HGNC:1494]	-3.66678	-1.90995	8.5899e-05
ENSG00000173662	80835	TAS1R1	protein_coding	HGNC Symbol	taste receptor, type 1, member 1 [Source:HGNC Symbol;Acc:HGNC:14448]	-3.66749	-1.8683	2.4316e-05
ENSG00000182866	3932	LCK	protein_coding	HGNC Symbol	LCK proto-oncogene, Src family tyrosine kinase [Source:HGNC Symbol;Acc:HGNC:6524]	-3.66749	-1.86829	2.4316e-05
ENSG00000196440	100131755	ARMCX4	protein_coding	HGNC Symbol	armadillo repeat containing, X-linked 4 [Source:HGNC Symbol;Acc:HGNC:28615]	-3.66749	-1.86831	2.4316e-05
ENSG00000018510	8540	AGPS	protein_coding	HGNC Symbol	alkylglycerone phosphate synthase [Source:HGNC Symbol;Acc:HGNC:327]	-3.68553	1.50211	1.1821e-54
ENSG00000105784	154661	RUNDC3B	protein_coding	HGNC Symbol	RUN domain containing 3B [Source:HGNC Symbol;Acc:HGNC:30286]	-3.6935	-0.0387001	1.0155e-19
ENSG00000253537	56108	PCDHGA7	protein_coding	HGNC Symbol	protocadherin gamma subfamily A, 7 [Source:HGNC Symbol;Acc:HGNC:8705]	-3.69743	-1.52064	3.5305e-06
ENSG00000113504	10723	SLC12A7	protein_coding	HGNC Symbol	solute carrier family 12 (potassium/chloride transporter), member 7 [Source:HGNC Symbol;Acc:HGNC:10915]	-3.71152	-1.87724	5.4255e-05
ENSG00000162511	7805	LAPTM5	protein_coding	HGNC Symbol	lysosomal protein transmembrane 5 [Source:HGNC Symbol;Acc:HGNC:29612]	-3.72615	-2.82836	0.013756
ENSG00000185668	5453	POU3F1	protein_coding	HGNC Symbol	POU class 3 homeobox 1 [Source:HGNC Symbol;Acc:HGNC:9214]	-3.72615	-2.82836	0.013756
ENSG00000236279	154790	CLEC2L	protein_coding	HGNC Symbol	C-type lectin domain family 2, member L [Source:HGNC Symbol;Acc:HGNC:21969]	-3.72615	-2.82836	0.013756
ENSG00000048462	608	TNFRSF17	protein_coding	HGNC Symbol	tumor necrosis factor receptor superfamily, member 17 [Source:HGNC Symbol;Acc:HGNC:11913]	-3.72617	-2.82802	0.013755
ENSG00000129744	417	ART1	protein_coding	HGNC Symbol	ADP-ribosyltransferase 1 [Source:HGNC Symbol;Acc:HGNC:723]	-3.72617	-2.82802	0.013755
ENSG00000131142	6370	CCL25	protein_coding	HGNC Symbol	chemokine (C-C motif) ligand 25 [Source:HGNC Symbol;Acc:HGNC:10624]	-3.72617	-2.82783	0.013755
ENSG00000135298	577	ADGRB3	protein_coding	HGNC Symbol	adhesion G protein-coupled receptor B3 [Source:HGNC Symbol;Acc:HGNC:945]	-3.72617	-2.82802	0.013755
ENSG00000143297	83416	FCRL5	protein_coding	HGNC Symbol	Fc receptor-like 5 [Source:HGNC Symbol;Acc:HGNC:18508]	-3.72617	-2.82802	0.013755
ENSG00000145040	90226	UCN2	protein_coding	HGNC Symbol	urocortin 2 [Source:HGNC Symbol;Acc:HGNC:18414]	-3.72617	-2.82783	0.013755
ENSG00000159184	10481	HOXB13	protein_coding	HGNC Symbol	homeobox B13 [Source:HGNC Symbol;Acc:HGNC:5112]	-3.72617	-2.82802	0.013755
ENSG00000165462	401	PHOX2A	protein_coding	HGNC Symbol	paired-like homeobox 2a [Source:HGNC Symbol;Acc:HGNC:691]	-3.72617	-2.82783	0.013755
ENSG00000206172	3039	HBA1	protein_coding	HGNC Symbol	hemoglobin, alpha 1 [Source:HGNC Symbol;Acc:HGNC:4823]	-3.72617	-2.82783	0.013755
ENSG00000073598	54752	FNDC8	protein_coding	HGNC Symbol	fibronectin type III domain containing 8 [Source:HGNC Symbol;Acc:HGNC:25286]	-3.72618	-2.82749	0.013755
ENSG00000084674	338	APOB	protein_coding	HGNC Symbol	apolipoprotein B [Source:HGNC Symbol;Acc:HGNC:603]	-3.72618	-2.82768	0.013755
ENSG00000152034	84539	MCHR2	protein_coding	HGNC Symbol	melanin-concentrating hormone receptor 2 [Source:HGNC Symbol;Acc:HGNC:20867]	-3.72618	-2.82749	0.013755
ENSG00000161992	146325	PRR35	protein_coding	HGNC Symbol	proline rich 35 [Source:HGNC Symbol;Acc:HGNC:14139]	-3.72618	-2.82749	0.013755
ENSG00000187151	253935	ANGPTL5	protein_coding	HGNC Symbol	angiopoietin-like 5 [Source:HGNC Symbol;Acc:HGNC:19705]	-3.72618	-2.82749	0.013755
ENSG00000187546	392636	AGMO	protein_coding	HGNC Symbol	alkylglycerol monooxygenase [Source:HGNC Symbol;Acc:HGNC:33784]	-3.72618	-2.82768	0.013755
ENSG00000204920	7711	ZNF155	protein_coding	HGNC Symbol	zinc finger protein 155 [Source:HGNC Symbol;Acc:HGNC:12940]	-3.72618	-2.82749	0.013755
ENSG00000146755	135892	TRIM50	protein_coding	HGNC Symbol	tripartite motif containing 50 [Source:HGNC Symbol;Acc:HGNC:19017]	-3.72619	-2.8273	0.013755
ENSG00000214097	255798	SMCO1	protein_coding	HGNC Symbol	single-pass membrane protein with coiled-coil domains 1 [Source:HGNC Symbol;Acc:HGNC:27407]	-3.72619	-2.8273	0.013755
ENSG00000205362	4489	MT1A	protein_coding	HGNC Symbol	metallothionein 1A [Source:HGNC Symbol;Acc:HGNC:7393]	-3.73598	-1.82505	2.9097e-05
ENSG00000145147	9353	SLIT2	protein_coding	HGNC Symbol	slit homolog 2 (Drosophila) [Source:HGNC Symbol;Acc:HGNC:11086]	-3.7365	-1.82518	1.3516e-05
ENSG00000148408	774	CACNA1B	protein_coding	HGNC Symbol	calcium channel, voltage-dependent, N type, alpha 1B subunit [Source:HGNC Symbol;Acc:HGNC:1389]	-3.7365	-1.82519	1.3516e-05
ENSG00000018869	147948	ZNF582	protein_coding	HGNC Symbol	zinc finger protein 582 [Source:HGNC Symbol;Acc:HGNC:26421]	-3.738	-1.24028	1.3238e-08
ENSG00000189064	100101629	GAGE2A	protein_coding	HGNC Symbol	G antigen 2A [Source:HGNC Symbol;Acc:HGNC:4099]	-3.7386	-0.825878	1.3962e-11
ENSG00000189064	645037	GAGE2A	protein_coding	HGNC Symbol	G antigen 2A [Source:HGNC Symbol;Acc:HGNC:4099]	-3.7386	-0.825878	1.3962e-11
ENSG00000189064	729447	GAGE2A	protein_coding	HGNC Symbol	G antigen 2A [Source:HGNC Symbol;Acc:HGNC:4099]	-3.7386	-0.825878	1.3962e-11
ENSG00000244509	27350	APOBEC3C	protein_coding	HGNC Symbol	apolipoprotein B mRNA editing enzyme, catalytic polypeptide-like 3C [Source:HGNC Symbol;Acc:HGNC:17353]	-3.74129	-1.26506	5.3263e-08
ENSG00000138606	90525	SHF	protein_coding	HGNC Symbol	Src homology 2 domain containing F [Source:HGNC Symbol;Acc:HGNC:25116]	-3.75295	2.47686	2.4246e-96
ENSG00000203727	389432	SAMD5	protein_coding	HGNC Symbol	sterile alpha motif domain containing 5 [Source:HGNC Symbol;Acc:HGNC:21180]	-3.77606	-1.21226	7.4781e-09
ENSG00000110324	3587	IL10RA	protein_coding	HGNC Symbol	interleukin 10 receptor, alpha [Source:HGNC Symbol;Acc:HGNC:5964]	-3.79663	-0.822937	1.6881e-10
ENSG00000167612	341405	ANKRD33	protein_coding	HGNC Symbol	ankyrin repeat domain 33 [Source:HGNC Symbol;Acc:HGNC:13788]	-3.80193	-1.78685	1.4629e-05
ENSG00000105991	3198	HOXA1	protein_coding	HGNC Symbol	homeobox A1 [Source:HGNC Symbol;Acc:HGNC:5099]	-3.80236	-1.78335	7.5067e-06
ENSG00000139567	94	ACVRL1	protein_coding	HGNC Symbol	activin A receptor type II-like 1 [Source:HGNC Symbol;Acc:HGNC:175]	-3.81314	-1.18485	4.221e-09
ENSG00000139910	4857	NOVA1	protein_coding	HGNC Symbol	neuro-oncological ventral antigen 1 [Source:HGNC Symbol;Acc:HGNC:7886]	-3.82251	0.0298576	9.905e-20
ENSG00000249992	25907	TMEM158	protein_coding	HGNC Symbol	transmembrane protein 158 (gene/pseudogene) [Source:HGNC Symbol;Acc:HGNC:30293]	-3.84929	-1.15786	2.3805e-09
ENSG00000148680	3363	HTR7	protein_coding	HGNC Symbol	5-hydroxytryptamine (serotonin) receptor 7, adenylate cyclase-coupled [Source:HGNC Symbol;Acc:HGNC:5302]	-3.86535	-1.74268	4.1662e-06
ENSG00000006611	10083	USH1C	protein_coding	HGNC Symbol	Usher syndrome 1C (autosomal recessive, severe) [Source:HGNC Symbol;Acc:HGNC:12597]	-3.86686	0.687714	6.4121e-28
ENSG00000135333	2045	EPHA7	protein_coding	HGNC Symbol	EPH receptor A7 [Source:HGNC Symbol;Acc:HGNC:3390]	-3.86826	0.01807	3.0102e-16
ENSG00000079819	2037	EPB41L2	protein_coding	HGNC Symbol	erythrocyte membrane protein band 4.1-like 2 [Source:HGNC Symbol;Acc:HGNC:3379]	-3.89887	-0.108676	6.426e-20
ENSG00000123685	55509	BATF3	protein_coding	HGNC Symbol	basic leucine zipper transcription factor, ATF-like 3 [Source:HGNC Symbol;Acc:HGNC:28915]	-3.90214	-1.44652	1.1075e-06
ENSG00000157214	261729	STEAP2	protein_coding	HGNC Symbol	STEAP family member 2, metalloreductase [Source:HGNC Symbol;Acc:HGNC:17885]	-3.91062	0.119251	5.7619e-21
ENSG00000104848	3743	KCNA7	protein_coding	HGNC Symbol	potassium channel, voltage gated shaker related subfamily A, member 7 [Source:HGNC Symbol;Acc:HGNC:6226]	-3.91482	-0.360301	1.0458e-16
ENSG00000104967	4858	NOVA2	protein_coding	HGNC Symbol	neuro-oncological ventral antigen 2 [Source:HGNC Symbol;Acc:HGNC:7887]	-3.91899	-1.10551	7.5548e-10
ENSG00000186310	4675	NAP1L3	protein_coding	HGNC Symbol	nucleosome assembly protein 1-like 3 [Source:HGNC Symbol;Acc:HGNC:7639]	-3.93356	-1.72152	4.8378e-06
ENSG00000205777	100008586	GAGE1	protein_coding	HGNC Symbol	G antigen 1 [Source:HGNC Symbol;Acc:HGNC:4098]	-3.96595	-2.74572	0.0093823
ENSG00000205777	729408	GAGE1	protein_coding	HGNC Symbol	G antigen 1 [Source:HGNC Symbol;Acc:HGNC:4098]	-3.96595	-2.74572	0.0093823
ENSG00000205777	2543	GAGE1	protein_coding	HGNC Symbol	G antigen 1 [Source:HGNC Symbol;Acc:HGNC:4098]	-3.96595	-2.74572	0.0093823
ENSG00000178163	85460	ZNF518B	protein_coding	HGNC Symbol	zinc finger protein 518B [Source:HGNC Symbol;Acc:HGNC:29365]	-3.96663	-2.74535	0.013895
ENSG00000180138	122011	CSNK1A1L	protein_coding	HGNC Symbol	casein kinase 1, alpha 1-like [Source:HGNC Symbol;Acc:HGNC:20289]	-3.96995	-2.74517	0.011295
ENSG00000149633	85449	KIAA1755	protein_coding	HGNC Symbol	KIAA1755 [Source:HGNC Symbol;Acc:HGNC:29372]	-3.97091	-2.74532	0.0069596
ENSG00000177689	139422	MAGEB10	protein_coding	HGNC Symbol	melanoma antigen family B10 [Source:HGNC Symbol;Acc:HGNC:25377]	-3.97091	-2.74547	0.0069597
ENSG00000122733	23349	KIAA1045	protein_coding	HGNC Symbol	KIAA1045 [Source:HGNC Symbol;Acc:HGNC:29180]	-3.97092	-2.74521	0.0069595
ENSG00000133392	4629	MYH11	protein_coding	HGNC Symbol	myosin, heavy chain 11, smooth muscle [Source:HGNC Symbol;Acc:HGNC:7569]	-3.97092	-2.74506	0.0069595
ENSG00000138769	8999	CDKL2	protein_coding	HGNC Symbol	cyclin-dependent kinase-like 2 (CDC2-related kinase) [Source:HGNC Symbol;Acc:HGNC:1782]	-3.97092	-2.74521	0.0069595
ENSG00000143355	56956	LHX9	protein_coding	HGNC Symbol	LIM homeobox 9 [Source:HGNC Symbol;Acc:HGNC:14222]	-3.97092	-2.74521	0.0069595
ENSG00000153253	6328	SCN3A	protein_coding	HGNC Symbol	sodium channel, voltage gated, type III alpha subunit [Source:HGNC Symbol;Acc:HGNC:10590]	-3.97092	-2.74506	0.0069595
ENSG00000153707	5789	PTPRD	protein_coding	HGNC Symbol	protein tyrosine phosphatase, receptor type, D [Source:HGNC Symbol;Acc:HGNC:9668]	-3.97092	-2.74521	0.0069595
ENSG00000169432	6335	SCN9A	protein_coding	HGNC Symbol	sodium channel, voltage gated, type IX alpha subunit [Source:HGNC Symbol;Acc:HGNC:10597]	-3.97092	-2.74521	0.0069595
ENSG00000178882	144347	FAM101A	protein_coding	HGNC Symbol	family with sequence similarity 101, member A [Source:HGNC Symbol;Acc:HGNC:27051]	-3.97092	-2.74506	0.0069595
ENSG00000178882	100533183	FAM101A	protein_coding	HGNC Symbol	family with sequence similarity 101, member A [Source:HGNC Symbol;Acc:HGNC:27051]	-3.97092	-2.74506	0.0069595
ENSG00000182111	441234	ZNF716	protein_coding	HGNC Symbol	zinc finger protein 716 [Source:HGNC Symbol;Acc:HGNC:32458]	-3.97092	-2.74506	0.0069595
ENSG00000215612	3166	HMX1	protein_coding	HGNC Symbol	H6 family homeobox 1 [Source:HGNC Symbol;Acc:HGNC:5017]	-3.97092	-2.74506	0.0069595
ENSG00000115232	3676	ITGA4	protein_coding	HGNC Symbol	integrin, alpha 4 (antigen CD49D, alpha 4 subunit of VLA-4 receptor) [Source:HGNC Symbol;Acc:HGNC:6140]	-3.97093	-2.74481	0.0069594
ENSG00000139515	3651	PDX1	protein_coding	HGNC Symbol	pancreatic and duodenal homeobox 1 [Source:HGNC Symbol;Acc:HGNC:6107]	-3.97093	-2.74466	0.0069593
ENSG00000156265	56911	MAP3K7CL	protein_coding	HGNC Symbol	MAP3K7 C-terminal like [Source:HGNC Symbol;Acc:HGNC:16457]	-3.97093	-2.74466	0.0069593
ENSG00000166033	5654	HTRA1	protein_coding	HGNC Symbol	HtrA serine peptidase 1 [Source:HGNC Symbol;Acc:HGNC:9476]	-3.97093	-2.74492	0.0069594
ENSG00000170276	3316	HSPB2	protein_coding	HGNC Symbol	heat shock 27kDa protein 2 [Source:HGNC Symbol;Acc:HGNC:5247]	-3.97093	-2.74492	0.0069594
ENSG00000171695	198437	LKAAEAR1	protein_coding	HGNC Symbol	LKAAEAR motif containing 1 [Source:HGNC Symbol;Acc:HGNC:33718]	-3.97093	-2.74492	0.0069594
ENSG00000198889	139170	DCAF12L1	protein_coding	HGNC Symbol	DDB1 and CUL4 associated factor 12-like 1 [Source:HGNC Symbol;Acc:HGNC:29395]	-3.97093	-2.74492	0.0069594
ENSG00000267360	NA	CTC-454I21.3	protein_coding	Clone-based (Vega)	Uncharacterized protein; Zinc finger protein 585B [Source:UniProtKB/TrEMBL;Acc:E9PNT4]	-3.97093	-2.74481	0.0069594
ENSG00000154133	54538	ROBO4	protein_coding	HGNC Symbol	roundabout, axon guidance receptor, homolog 4 (Drosophila) [Source:HGNC Symbol;Acc:HGNC:17985]	-3.97667	-2.74452	0.010023
ENSG00000087494	5744	PTHLH	protein_coding	HGNC Symbol	parathyroid hormone-like hormone [Source:HGNC Symbol;Acc:HGNC:9607]	-3.98007	-2.74455	0.014263
ENSG00000145428	285533	RNF175	protein_coding	HGNC Symbol	ring finger protein 175 [Source:HGNC Symbol;Acc:HGNC:27735]	-3.98007	-2.74455	0.014263
ENSG00000107295	6456	SH3GL2	protein_coding	HGNC Symbol	SH3-domain GRB2-like 2 [Source:HGNC Symbol;Acc:HGNC:10831]	-3.98363	-1.66464	1.2808e-06
ENSG00000176401	126272	EID2B	protein_coding	HGNC Symbol	EP300 interacting inhibitor of differentiation 2B [Source:HGNC Symbol;Acc:HGNC:26796]	-3.9853	-2.74426	0.014356
ENSG00000171649	284307	ZIK1	protein_coding	HGNC Symbol	zinc finger protein interacting with K protein 1 [Source:HGNC Symbol;Acc:HGNC:33104]	-3.98739	-1.66418	1.9258e-06
ENSG00000115355	55704	CCDC88A	protein_coding	HGNC Symbol	coiled-coil domain containing 88A [Source:HGNC Symbol;Acc:HGNC:25523]	-3.99265	3.86869	3.8965e-216
ENSG00000124159	8785	MATN4	protein_coding	HGNC Symbol	matrilin 4 [Source:HGNC Symbol;Acc:HGNC:6910]	-3.99523	-1.37849	4.0619e-07
ENSG00000171004	90161	HS6ST2	protein_coding	HGNC Symbol	heparan sulfate 6-O-sulfotransferase 2 [Source:HGNC Symbol;Acc:HGNC:19133]	-4.00712	1.31086	1.1459e-47
ENSG00000115226	64838	FNDC4	protein_coding	HGNC Symbol	fibronectin type III domain containing 4 [Source:HGNC Symbol;Acc:HGNC:20239]	-4.01503	-0.0096873	7.0877e-22
ENSG00000104321	8989	TRPA1	protein_coding	HGNC Symbol	transient receptor potential cation channel, subfamily A, member 1 [Source:HGNC Symbol;Acc:HGNC:497]	-4.03932	-1.62717	7.0952e-07
ENSG00000162738	57216	VANGL2	protein_coding	HGNC Symbol	VANGL planar cell polarity protein 2 [Source:HGNC Symbol;Acc:HGNC:15511]	-4.10259	-1.18155	2.0747e-07
ENSG00000158163	199221	DZIP1L	protein_coding	HGNC Symbol	DAZ interacting zinc finger protein 1-like [Source:HGNC Symbol;Acc:HGNC:26551]	-4.1137	-1.12343	2.089e-07
ENSG00000123612	130399	ACVR1C	protein_coding	HGNC Symbol	activin A receptor, type IC [Source:HGNC Symbol;Acc:HGNC:18123]	-4.13433	0.685878	3.5358e-35
ENSG00000158748	3362	HTR6	protein_coding	HGNC Symbol	5-hydroxytryptamine (serotonin) receptor 6, G protein-coupled [Source:HGNC Symbol;Acc:HGNC:5301]	-4.17127	-2.66734	0.0069767
ENSG00000198483	148741	ANKRD35	protein_coding	HGNC Symbol	ankyrin repeat domain 35 [Source:HGNC Symbol;Acc:HGNC:26323]	-4.17642	-2.66701	0.0071902
ENSG00000078053	273	AMPH	protein_coding	HGNC Symbol	amphiphysin [Source:HGNC Symbol;Acc:HGNC:471]	-4.17996	-2.66712	0.003606
ENSG00000112238	59336	PRDM13	protein_coding	HGNC Symbol	PR domain containing 13 [Source:HGNC Symbol;Acc:HGNC:13998]	-4.17997	-2.66712	0.003605
ENSG00000164900	2636	GBX1	protein_coding	HGNC Symbol	gastrulation brain homeobox 1 [Source:HGNC Symbol;Acc:HGNC:4185]	-4.18002	-2.66684	0.0037536
ENSG00000005513	30812	SOX8	protein_coding	HGNC Symbol	SRY (sex determining region Y)-box 8 [Source:HGNC Symbol;Acc:HGNC:11203]	-4.1801	-2.66703	0.0035563
ENSG00000066056	7075	TIE1	protein_coding	HGNC Symbol	tyrosine kinase with immunoglobulin-like and EGF-like domains 1 [Source:HGNC Symbol;Acc:HGNC:11809]	-4.1801	-2.66703	0.0035563
ENSG00000134548	80763	SPX	protein_coding	HGNC Symbol	spexin hormone [Source:HGNC Symbol;Acc:HGNC:28139]	-4.1801	-2.66723	0.0035563
ENSG00000185905	283897	C16orf54	protein_coding	HGNC Symbol	chromosome 16 open reading frame 54 [Source:HGNC Symbol;Acc:HGNC:26649]	-4.18011	-2.66673	0.0035562
ENSG00000185905	105369277	C16orf54	protein_coding	HGNC Symbol	chromosome 16 open reading frame 54 [Source:HGNC Symbol;Acc:HGNC:26649]	-4.18011	-2.66673	0.0035562
ENSG00000189167	646799	ZAR1L	protein_coding	HGNC Symbol	zygote arrest 1-like [Source:HGNC Symbol;Acc:HGNC:37116]	-4.18011	-2.66692	0.0035563
ENSG00000104044	4948	OCA2	protein_coding	HGNC Symbol	oculocutaneous albinism II [Source:HGNC Symbol;Acc:HGNC:8101]	-4.18012	-2.66642	0.0035561
ENSG00000136160	1910	EDNRB	protein_coding	HGNC Symbol	endothelin receptor type B [Source:HGNC Symbol;Acc:HGNC:3180]	-4.18012	-2.66662	0.0035562
ENSG00000082175	5241	PGR	protein_coding	HGNC Symbol	progesterone receptor [Source:HGNC Symbol;Acc:HGNC:8910]	-4.18082	-2.66653	0.0039128
ENSG00000204001	138307	LCN8	protein_coding	HGNC Symbol	lipocalin 8 [Source:HGNC Symbol;Acc:HGNC:27038]	-4.18082	-2.66653	0.0039125
ENSG00000165972	120935	CCDC38	protein_coding	HGNC Symbol	coiled-coil domain containing 38 [Source:HGNC Symbol;Acc:HGNC:26843]	-4.19284	-2.68873	0.0096478
ENSG00000101098	140730	RIMS4	protein_coding	HGNC Symbol	regulating synaptic membrane exocytosis 4 [Source:HGNC Symbol;Acc:HGNC:16183]	-4.19882	-0.121419	9.9357e-20
ENSG00000117322	1380	CR2	protein_coding	HGNC Symbol	complement component (3d/Epstein Barr virus) receptor 2 [Source:HGNC Symbol;Acc:HGNC:2336]	-4.23	-0.869923	9.6577e-12
ENSG00000128602	6608	SMO	protein_coding	HGNC Symbol	smoothened, frizzled class receptor [Source:HGNC Symbol;Acc:HGNC:11119]	-4.24279	-1.48631	6.6483e-08
ENSG00000158113	254050	LRRC43	protein_coding	HGNC Symbol	leucine rich repeat containing 43 [Source:HGNC Symbol;Acc:HGNC:28562]	-4.24279	-1.48632	6.6483e-08
ENSG00000153976	9955	HS3ST3A1	protein_coding	HGNC Symbol	heparan sulfate (glucosamine) 3-O-sulfotransferase 3A1 [Source:HGNC Symbol;Acc:HGNC:5196]	-4.30179	-2.61766	0.0074352
ENSG00000144843	141	ADPRH	protein_coding	HGNC Symbol	ADP-ribosylarginine hydrolase [Source:HGNC Symbol;Acc:HGNC:269]	-4.33468	-1.42073	2.0298e-08
ENSG00000164089	64850	ETNPPL	protein_coding	HGNC Symbol	ethanolamine-phosphate phospho-lyase [Source:HGNC Symbol;Acc:HGNC:14404]	-4.33719	-1.07927	1.6713e-08
ENSG00000135604	8676	STX11	protein_coding	HGNC Symbol	syntaxin 11 [Source:HGNC Symbol;Acc:HGNC:11429]	-4.36214	-0.765315	4.9343e-13
ENSG00000066382	744	MPPED2	protein_coding	HGNC Symbol	metallophosphoesterase domain containing 2 [Source:HGNC Symbol;Acc:HGNC:1180]	-4.36277	-2.59244	0.0018309
ENSG00000088827	6614	SIGLEC1	protein_coding	HGNC Symbol	sialic acid binding Ig-like lectin 1, sialoadhesin [Source:HGNC Symbol;Acc:HGNC:11127]	-4.36277	-2.59259	0.0018309
ENSG00000115850	3938	LCT	protein_coding	HGNC Symbol	lactase [Source:HGNC Symbol;Acc:HGNC:6530]	-4.36277	-2.59265	0.0018309
ENSG00000116157	2882	GPX7	protein_coding	HGNC Symbol	glutathione peroxidase 7 [Source:HGNC Symbol;Acc:HGNC:4559]	-4.36277	-2.59259	0.0018309
ENSG00000123342	4327	MMP19	protein_coding	HGNC Symbol	matrix metallopeptidase 19 [Source:HGNC Symbol;Acc:HGNC:7165]	-4.36277	-2.59244	0.0018309
ENSG00000161298	84911	ZNF382	protein_coding	HGNC Symbol	zinc finger protein 382 [Source:HGNC Symbol;Acc:HGNC:17409]	-4.36277	-2.59244	0.0018309
ENSG00000169126	55130	ARMC4	protein_coding	HGNC Symbol	armadillo repeat containing 4 [Source:HGNC Symbol;Acc:HGNC:25583]	-4.36277	-2.59259	0.0018309
ENSG00000183395	5367	PMCH	protein_coding	HGNC Symbol	pro-melanin-concentrating hormone [Source:HGNC Symbol;Acc:HGNC:9109]	-4.36277	-2.59265	0.0018309
ENSG00000187140	27022	FOXD3	protein_coding	HGNC Symbol	forkhead box D3 [Source:HGNC Symbol;Acc:HGNC:3804]	-4.36277	-2.59274	0.0018309
ENSG00000124557	696	BTN1A1	protein_coding	HGNC Symbol	butyrophilin, subfamily 1, member A1 [Source:HGNC Symbol;Acc:HGNC:1135]	-4.36278	-2.59242	0.0018309
ENSG00000143195	387597	ILDR2	protein_coding	HGNC Symbol	immunoglobulin-like domain containing receptor 2 [Source:HGNC Symbol;Acc:HGNC:18131]	-4.36278	-2.59227	0.0018309
ENSG00000151892	2674	GFRA1	protein_coding	HGNC Symbol	GDNF family receptor alpha 1 [Source:HGNC Symbol;Acc:HGNC:4243]	-4.36278	-2.59235	0.0018309
ENSG00000234068	203569	PAGE2	protein_coding	HGNC Symbol	P antigen family, member 2 (prostate associated) [Source:HGNC Symbol;Acc:HGNC:31804]	-4.36509	-2.59229	0.0027173
ENSG00000234068	389860	PAGE2	protein_coding	HGNC Symbol	P antigen family, member 2 (prostate associated) [Source:HGNC Symbol;Acc:HGNC:31804]	-4.36509	-2.59229	0.0027173
ENSG00000168135	3761	KCNJ4	protein_coding	HGNC Symbol	potassium channel, inwardly rectifying subfamily J, member 4 [Source:HGNC Symbol;Acc:HGNC:6265]	-4.36635	-2.59218	0.0027487
ENSG00000224902	729442	GAGE12H	protein_coding	HGNC Symbol	G antigen 12H [Source:HGNC Symbol;Acc:HGNC:31908]	-4.36636	-2.59218	0.0027503
ENSG00000166148	552	AVPR1A	protein_coding	HGNC Symbol	arginine vasopressin receptor 1A [Source:HGNC Symbol;Acc:HGNC:895]	-4.37701	-2.59189	0.0048881
ENSG00000101445	26051	PPP1R16B	protein_coding	HGNC Symbol	protein phosphatase 1, regulatory subunit 16B [Source:HGNC Symbol;Acc:HGNC:15850]	-4.37702	-2.59189	0.0048904
ENSG00000196368	55190	NUDT11	protein_coding	HGNC Symbol	nudix (nucleoside diphosphate linked moiety X)-type motif 11 [Source:HGNC Symbol;Acc:HGNC:18011]	-4.3782	-1.38907	1.3622e-08
ENSG00000180730	387914	SHISA2	protein_coding	HGNC Symbol	shisa family member 2 [Source:HGNC Symbol;Acc:HGNC:20366]	-4.37853	-1.38905	1.1209e-08
ENSG00000266265	136259	KLF14	protein_coding	HGNC Symbol	Kruppel-like factor 14 [Source:HGNC Symbol;Acc:HGNC:23025]	-4.38081	-0.743722	7.1439e-14
ENSG00000146151	54511	HMGCLL1	protein_coding	HGNC Symbol	3-hydroxymethyl-3-methylglutaryl-CoA lyase-like 1 [Source:HGNC Symbol;Acc:HGNC:21359]	-4.43255	-1.05305	2.0525e-09
ENSG00000106004	3202	HOXA5	protein_coding	HGNC Symbol	homeobox A5 [Source:HGNC Symbol;Acc:HGNC:5106]	-4.45663	-0.989125	5.4229e-09
ENSG00000048740	10659	CELF2	protein_coding	HGNC Symbol	CUGBP, Elav-like family member 2 [Source:HGNC Symbol;Acc:HGNC:2550]	-4.47125	-2.55596	0.002725
ENSG00000005073	3207	HOXA11	protein_coding	HGNC Symbol	homeobox A11 [Source:HGNC Symbol;Acc:HGNC:5101]	-4.50259	-1.29796	1.8839e-09
ENSG00000104903	4066	LYL1	protein_coding	HGNC Symbol	lymphoblastic leukemia associated hematopoiesis regulator 1 [Source:HGNC Symbol;Acc:HGNC:6734]	-4.52213	-2.55392	0.0032422
ENSG00000007933	2328	FMO3	protein_coding	HGNC Symbol	flavin containing monooxygenase 3 [Source:HGNC Symbol;Acc:HGNC:3771]	-4.52348	-2.52216	0.0010906
ENSG00000131831	10742	RAI2	protein_coding	HGNC Symbol	retinoic acid induced 2 [Source:HGNC Symbol;Acc:HGNC:9835]	-4.52488	-2.52192	0.00094822
ENSG00000167608	147798	TMC4	protein_coding	HGNC Symbol	transmembrane channel-like 4 [Source:HGNC Symbol;Acc:HGNC:22998]	-4.52488	-2.52187	0.00094821
ENSG00000182103	220382	FAM181B	protein_coding	HGNC Symbol	family with sequence similarity 181, member B [Source:HGNC Symbol;Acc:HGNC:28512]	-4.52488	-2.52187	0.00094821
ENSG00000204866	147920	IGFL2	protein_coding	HGNC Symbol	IGF-like family member 2 [Source:HGNC Symbol;Acc:HGNC:32929]	-4.52488	-2.52187	0.00094821
ENSG00000068985	8712	PAGE1	protein_coding	HGNC Symbol	P antigen family, member 1 (prostate associated) [Source:HGNC Symbol;Acc:HGNC:4107]	-4.52489	-2.52174	0.0009482
ENSG00000124302	64377	CHST8	protein_coding	HGNC Symbol	carbohydrate (N-acetylgalactosamine 4-0) sulfotransferase 8 [Source:HGNC Symbol;Acc:HGNC:15993]	-4.52489	-2.52174	0.0009482
ENSG00000130540	25830	SULT4A1	protein_coding	HGNC Symbol	sulfotransferase family 4A, member 1 [Source:HGNC Symbol;Acc:HGNC:14903]	-4.52489	-2.52174	0.0009482
ENSG00000239697	8742	TNFSF12	protein_coding	HGNC Symbol	tumor necrosis factor (ligand) superfamily, member 12 [Source:HGNC Symbol;Acc:HGNC:11927]	-4.52489	-2.52174	0.0009482
ENSG00000165553	58157	NGB	protein_coding	HGNC Symbol	neuroglobin [Source:HGNC Symbol;Acc:HGNC:14077]	-4.52691	-2.52158	0.0012431
ENSG00000116833	2494	NR5A2	protein_coding	HGNC Symbol	nuclear receptor subfamily 5, group A, member 2 [Source:HGNC Symbol;Acc:HGNC:7984]	-4.52691	-2.52158	0.0012437
ENSG00000138675	2250	FGF5	protein_coding	HGNC Symbol	fibroblast growth factor 5 [Source:HGNC Symbol;Acc:HGNC:3683]	-4.52833	-2.52145	0.0012841
ENSG00000179542	139065	SLITRK4	protein_coding	HGNC Symbol	SLIT and NTRK-like family, member 4 [Source:HGNC Symbol;Acc:HGNC:23502]	-4.54168	-1.26884	1.039e-09
ENSG00000053524	23101	MCF2L2	protein_coding	HGNC Symbol	MCF.2 cell line derived transforming sequence-like 2 [Source:HGNC Symbol;Acc:HGNC:30319]	-4.57272	-0.751653	2.719e-10
ENSG00000124134	3787	KCNS1	protein_coding	HGNC Symbol	potassium voltage-gated channel, modifier subfamily S, member 1 [Source:HGNC Symbol;Acc:HGNC:6300]	-4.57974	-1.24029	5.7289e-10
ENSG00000166974	10982	MAPRE2	protein_coding	HGNC Symbol	microtubule-associated protein, RP/EB family, member 2 [Source:HGNC Symbol;Acc:HGNC:6891]	-4.61116	0.924554	1.4415e-38
ENSG00000179855	126326	GIPC3	protein_coding	HGNC Symbol	GIPC PDZ domain containing family, member 3 [Source:HGNC Symbol;Acc:HGNC:18183]	-4.65297	-1.18484	1.7403e-10
ENSG00000196159	79633	FAT4	protein_coding	HGNC Symbol	FAT atypical cadherin 4 [Source:HGNC Symbol;Acc:HGNC:23109]	-4.65986	-0.792454	3.6571e-12
ENSG00000162444	116362	RBP7	protein_coding	HGNC Symbol	retinol binding protein 7, cellular [Source:HGNC Symbol;Acc:HGNC:30316]	-4.66442	-0.816372	1.0228e-10
ENSG00000158966	57685	CACHD1	protein_coding	HGNC Symbol	cache domain containing 1 [Source:HGNC Symbol;Acc:HGNC:29314]	-4.66651	-2.45469	0.00091393
ENSG00000080618	1361	CPB2	protein_coding	HGNC Symbol	carboxypeptidase B2 (plasma) [Source:HGNC Symbol;Acc:HGNC:2300]	-4.66922	-2.4547	0.00059016
ENSG00000178537	788	SLC25A20	protein_coding	HGNC Symbol	solute carrier family 25 (carnitine/acylcarnitine translocase), member 20 [Source:HGNC Symbol;Acc:HGNC:1421]	-4.66957	-2.45462	0.00060751
ENSG00000151572	121601	ANO4	protein_coding	HGNC Symbol	anoctamin 4 [Source:HGNC Symbol;Acc:HGNC:23837]	-4.66957	-2.45462	0.00060782
ENSG00000187553	340665	CYP26C1	protein_coding	HGNC Symbol	cytochrome P450, family 26, subfamily C, polypeptide 1 [Source:HGNC Symbol;Acc:HGNC:20577]	-4.66991	-2.45456	0.00062138
ENSG00000116962	4811	NID1	protein_coding	HGNC Symbol	nidogen 1 [Source:HGNC Symbol;Acc:HGNC:7821]	-4.67061	-2.45447	0.00049343
ENSG00000185915	257240	KLHL34	protein_coding	HGNC Symbol	kelch-like family member 34 [Source:HGNC Symbol;Acc:HGNC:26634]	-4.67348	-2.45421	0.00070493
ENSG00000163623	4825	NKX6-1	protein_coding	HGNC Symbol	NK6 homeobox 1 [Source:HGNC Symbol;Acc:HGNC:7839]	-4.75629	-1.10553	2.9084e-11
ENSG00000155380	6566	SLC16A1	protein_coding	HGNC Symbol	solute carrier family 16 (monocarboxylate transporter), member 1 [Source:HGNC Symbol;Acc:HGNC:10922]	-4.7753	2.81554	1.9999e-140
ENSG00000138650	57575	PCDH10	protein_coding	HGNC Symbol	protocadherin 10 [Source:HGNC Symbol;Acc:HGNC:13404]	-4.78716	-0.406956	1.2278e-18
ENSG00000152192	5457	POU4F1	protein_coding	HGNC Symbol	POU class 4 homeobox 1 [Source:HGNC Symbol;Acc:HGNC:9218]	-4.78903	-1.08003	2.0233e-11
ENSG00000162687	343450	KCNT2	protein_coding	HGNC Symbol	potassium channel, sodium activated subfamily T, member 2 [Source:HGNC Symbol;Acc:HGNC:18866]	-4.80295	-2.3901	0.00025778
ENSG00000184194	54328	GPR173	protein_coding	HGNC Symbol	G protein-coupled receptor 173 [Source:HGNC Symbol;Acc:HGNC:18186]	-4.80295	-2.39023	0.00025779
ENSG00000188710	347148	QRFP	protein_coding	HGNC Symbol	pyroglutamylated RFamide peptide [Source:HGNC Symbol;Acc:HGNC:29982]	-4.80295	-2.39013	0.00025778
ENSG00000204442	728215	FAM155A	protein_coding	HGNC Symbol	family with sequence similarity 155, member A [Source:HGNC Symbol;Acc:HGNC:33877]	-4.80295	-2.39013	0.00025778
ENSG00000185477	285513	GPRIN3	protein_coding	HGNC Symbol	GPRIN family member 3 [Source:HGNC Symbol;Acc:HGNC:27733]	-4.80296	-2.38999	0.00025778
ENSG00000183783	386617	KCTD8	protein_coding	HGNC Symbol	potassium channel tetramerization domain containing 8 [Source:HGNC Symbol;Acc:HGNC:22394]	-4.80357	-2.39003	0.00030624
ENSG00000171533	4135	MAP6	protein_coding	HGNC Symbol	microtubule-associated protein 6 [Source:HGNC Symbol;Acc:HGNC:6868]	-4.80975	-2.38736	0.0013117
ENSG00000112319	2070	EYA4	protein_coding	HGNC Symbol	EYA transcriptional coactivator and phosphatase 4 [Source:HGNC Symbol;Acc:HGNC:3522]	-4.82127	-1.05496	8.8148e-12
ENSG00000139970	6252	RTN1	protein_coding	HGNC Symbol	reticulon 1 [Source:HGNC Symbol;Acc:HGNC:10467]	-4.83927	-0.722575	1.2564e-12
ENSG00000139971	145407	C14orf37	protein_coding	HGNC Symbol	chromosome 14 open reading frame 37 [Source:HGNC Symbol;Acc:HGNC:19846]	-4.88353	-1.00613	4.4234e-12
ENSG00000107147	57582	KCNT1	protein_coding	HGNC Symbol	potassium channel, sodium activated subfamily T, member 1 [Source:HGNC Symbol;Acc:HGNC:18865]	-4.90428	1.02431	5.8851e-50
ENSG00000182759	389692	MAFA	protein_coding	HGNC Symbol	v-maf avian musculoaponeurotic fibrosarcoma oncogene homolog A [Source:HGNC Symbol;Acc:HGNC:23145]	-4.91824	1.6574	7.1978e-60
ENSG00000130413	65975	STK33	protein_coding	HGNC Symbol	serine/threonine kinase 33 [Source:HGNC Symbol;Acc:HGNC:14568]	-4.92038	-2.32875	0.00024827
ENSG00000123700	3759	KCNJ2	protein_coding	HGNC Symbol	potassium channel, inwardly rectifying subfamily J, member 2 [Source:HGNC Symbol;Acc:HGNC:6263]	-4.92417	-2.32869	0.00013513
ENSG00000151617	1909	EDNRA	protein_coding	HGNC Symbol	endothelin receptor type A [Source:HGNC Symbol;Acc:HGNC:3179]	-4.92417	-2.32861	0.00013513
ENSG00000162722	25893	TRIM58	protein_coding	HGNC Symbol	tripartite motif containing 58 [Source:HGNC Symbol;Acc:HGNC:24150]	-4.92417	-2.32861	0.00013513
ENSG00000169621	200558	APLF	protein_coding	HGNC Symbol	aprataxin and PNKP like factor [Source:HGNC Symbol;Acc:HGNC:28724]	-4.92417	-2.32866	0.00013513
ENSG00000169621	10887	APLF	protein_coding	HGNC Symbol	aprataxin and PNKP like factor [Source:HGNC Symbol;Acc:HGNC:28724]	-4.92417	-2.32866	0.00013513
ENSG00000185222	51186	WBP5	protein_coding	HGNC Symbol	WW domain binding protein 5 [Source:HGNC Symbol;Acc:HGNC:30084]	-4.92417	-2.32855	0.00013512
ENSG00000140274	405753	DUOXA2	protein_coding	HGNC Symbol	dual oxidase maturation factor 2 [Source:HGNC Symbol;Acc:HGNC:32698]	-4.93291	-2.3283	0.00037511
ENSG00000136352	7080	NKX2-1	protein_coding	HGNC Symbol	NK2 homeobox 1 [Source:HGNC Symbol;Acc:HGNC:11825]	-4.9979	-2.30374	0.0004029
ENSG00000064300	4804	NGFR	protein_coding	HGNC Symbol	nerve growth factor receptor [Source:HGNC Symbol;Acc:HGNC:7809]	-5.00281	-0.943114	6.4618e-12
ENSG00000130755	9535	GMFG	protein_coding	HGNC Symbol	glia maturation factor, gamma [Source:HGNC Symbol;Acc:HGNC:4374]	-5.03552	-2.26959	0.0001046
ENSG00000103522	50615	IL21R	protein_coding	HGNC Symbol	interleukin 21 receptor [Source:HGNC Symbol;Acc:HGNC:6006]	-5.04444	-2.26933	0.00021829
ENSG00000044524	2042	EPHA3	protein_coding	HGNC Symbol	EPH receptor A3 [Source:HGNC Symbol;Acc:HGNC:3387]	-5.05693	-2.31601	0.00053135
ENSG00000132563	51308	REEP2	protein_coding	HGNC Symbol	receptor accessory protein 2 [Source:HGNC Symbol;Acc:HGNC:17975]	-5.05772	3.01276	3.0526e-130
ENSG00000260027	3217	HOXB7	protein_coding	HGNC Symbol	homeobox B7 [Source:HGNC Symbol;Acc:HGNC:5118]	-5.08632	-2.24709	0.00031044
ENSG00000102230	9468	PCYT1B	protein_coding	HGNC Symbol	phosphate cytidylyltransferase 1, choline, beta [Source:HGNC Symbol;Acc:HGNC:8755]	-5.13976	-2.21283	3.743e-05
ENSG00000126950	59353	TMEM35	protein_coding	HGNC Symbol	transmembrane protein 35 [Source:HGNC Symbol;Acc:HGNC:25864]	-5.13976	-2.21292	3.743e-05
ENSG00000163710	26577	PCOLCE2	protein_coding	HGNC Symbol	procollagen C-endopeptidase enhancer 2 [Source:HGNC Symbol;Acc:HGNC:8739]	-5.13976	-2.21285	3.743e-05
ENSG00000204186	57683	ZDBF2	protein_coding	HGNC Symbol	zinc finger, DBF-type containing 2 [Source:HGNC Symbol;Acc:HGNC:29313]	-5.13976	-2.2128	3.743e-05
ENSG00000140279	50506	DUOX2	protein_coding	HGNC Symbol	dual oxidase 2 [Source:HGNC Symbol;Acc:HGNC:13273]	-5.21765	0.784676	2.1238e-44
ENSG00000037280	2324	FLT4	protein_coding	HGNC Symbol	fms-related tyrosine kinase 4 [Source:HGNC Symbol;Acc:HGNC:3767]	-5.23325	-2.1584	3.7274e-05
ENSG00000080493	8671	SLC4A4	protein_coding	HGNC Symbol	solute carrier family 4 (sodium bicarbonate cotransporter), member 4 [Source:HGNC Symbol;Acc:HGNC:11030]	-5.23656	-2.15824	1.9765e-05
ENSG00000250510	27239	GPR162	protein_coding	HGNC Symbol	G protein-coupled receptor 162 [Source:HGNC Symbol;Acc:HGNC:16693]	-5.23657	-2.15819	1.9765e-05
ENSG00000130224	57631	LRCH2	protein_coding	HGNC Symbol	leucine-rich repeats and calponin homology (CH) domain containing 2 [Source:HGNC Symbol;Acc:HGNC:29292]	-5.23762	-2.15823	3.2352e-05
ENSG00000109424	7350	UCP1	protein_coding	HGNC Symbol	uncoupling protein 1 (mitochondrial, proton carrier) [Source:HGNC Symbol;Acc:HGNC:12517]	-5.23854	-2.15819	3.3531e-05
ENSG00000176746	158809	MAGEB6	protein_coding	HGNC Symbol	melanoma antigen family B6 [Source:HGNC Symbol;Acc:HGNC:23796]	-5.25677	-0.704311	6.9198e-16
ENSG00000184304	5587	PRKD1	protein_coding	HGNC Symbol	protein kinase D1 [Source:HGNC Symbol;Acc:HGNC:9407]	-5.32728	-2.10574	1.0457e-05
ENSG00000163395	91156	IGFN1	protein_coding	HGNC Symbol	immunoglobulin-like and fibronectin type III domain containing 1 [Source:HGNC Symbol;Acc:HGNC:24607]	-5.33038	1.40678	7.0682e-62
ENSG00000102195	9248	GPR50	protein_coding	HGNC Symbol	G protein-coupled receptor 50 [Source:HGNC Symbol;Acc:HGNC:4506]	-5.36649	-0.66549	1.9564e-14
ENSG00000072840	2121	EVC	protein_coding	HGNC Symbol	Ellis van Creveld syndrome [Source:HGNC Symbol;Acc:HGNC:3497]	-5.41263	-2.05503	5.5416e-06
ENSG00000088992	54997	TESC	protein_coding	HGNC Symbol	tescalcin [Source:HGNC Symbol;Acc:HGNC:26065]	-5.41263	-2.05494	5.5415e-06
ENSG00000106013	56311	ANKRD7	protein_coding	HGNC Symbol	ankyrin repeat domain 7 [Source:HGNC Symbol;Acc:HGNC:18588]	-5.41263	-2.05497	5.5415e-06
ENSG00000171450	8941	CDK5R2	protein_coding	HGNC Symbol	cyclin-dependent kinase 5, regulatory subunit 2 (p39) [Source:HGNC Symbol;Acc:HGNC:1776]	-5.41449	-2.05494	1.6394e-05
ENSG00000184500	5627	PROS1	protein_coding	HGNC Symbol	protein S (alpha) [Source:HGNC Symbol;Acc:HGNC:9456]	-5.49321	-2.006	2.941e-06
ENSG00000100593	145501	ISM2	protein_coding	HGNC Symbol	isthmin 2 [Source:HGNC Symbol;Acc:HGNC:23176]	-5.53377	-0.471689	2.5149e-19
ENSG00000164778	2020	EN2	protein_coding	HGNC Symbol	engrailed homeobox 2 [Source:HGNC Symbol;Acc:HGNC:3343]	-5.53673	-1.99197	8.8874e-06
ENSG00000134874	22873	DZIP1	protein_coding	HGNC Symbol	DAZ interacting zinc finger protein 1 [Source:HGNC Symbol;Acc:HGNC:20908]	-5.54156	-0.0415308	1.1556e-22
ENSG00000168661	90075	ZNF30	protein_coding	HGNC Symbol	zinc finger protein 30 [Source:HGNC Symbol;Acc:HGNC:13090]	-5.56797	-1.95866	2.778e-06
ENSG00000163132	4487	MSX1	protein_coding	HGNC Symbol	msh homeobox 1 [Source:HGNC Symbol;Acc:HGNC:7391]	-5.56952	-1.95861	1.563e-06
ENSG00000177707	25945	PVRL3	protein_coding	HGNC Symbol	poliovirus receptor-related 3 [Source:HGNC Symbol;Acc:HGNC:17664]	-5.64365	-1.91271	1.3085e-06
ENSG00000184735	168400	DDX53	protein_coding	HGNC Symbol	DEAD (Asp-Glu-Ala-Asp) box polypeptide 53 [Source:HGNC Symbol;Acc:HGNC:20083]	-5.87147	-1.85502	6.0706e-07
ENSG00000135547	23493	HEY2	protein_coding	HGNC Symbol	hes-related family bHLH transcription factor with YRPW motif 2 [Source:HGNC Symbol;Acc:HGNC:4881]	-5.90271	-1.74255	8.8616e-08
ENSG00000128040	6691	SPINK2	protein_coding	HGNC Symbol	serine peptidase inhibitor, Kazal type 2 (acrosin-trypsin inhibitor) [Source:HGNC Symbol;Acc:HGNC:11245]	-6.01383	-1.66466	1.9252e-08
ENSG00000196437	148266	ZNF569	protein_coding	HGNC Symbol	zinc finger protein 569 [Source:HGNC Symbol;Acc:HGNC:24737]	-6.11915	-1.59064	5.5197e-09
ENSG00000260230	23732	FRRS1L	protein_coding	HGNC Symbol	ferric-chelate reductase 1-like [Source:HGNC Symbol;Acc:HGNC:1362]	-6.26157	-1.5704	4.0082e-09
ENSG00000171016	26108	PYGO1	protein_coding	HGNC Symbol	pygopus family PHD finger 1 [Source:HGNC Symbol;Acc:HGNC:30256]	-6.39095	-1.39604	2.1399e-10
ENSG00000214107	4112	MAGEB1	protein_coding	HGNC Symbol	melanoma antigen family B1 [Source:HGNC Symbol;Acc:HGNC:6808]	-6.4771	-1.32769	3.808e-11
ENSG00000135502	65012	SLC26A10	protein_coding	HGNC Symbol	solute carrier family 26, member 10 [Source:HGNC Symbol;Acc:HGNC:14470]	-6.66284	-1.18485	2.061e-12
ENSG00000121743	2700	GJA3	protein_coding	HGNC Symbol	gap junction protein, alpha 3, 46kDa [Source:HGNC Symbol;Acc:HGNC:4277]	-7.18224	-0.826311	2.142e-15
ENSG00000085563	5243	ABCB1	protein_coding	HGNC Symbol	ATP-binding cassette, sub-family B (MDR/TAP), member 1 [Source:HGNC Symbol;Acc:HGNC:40]	-7.77323	-0.25761	2.6454e-25
ENSG00000171246	4884	NPTX1	protein_coding	HGNC Symbol	neuronal pentraxin I [Source:HGNC Symbol;Acc:HGNC:7952]	-7.80526	-0.229276	1.6944e-25

## Sheet: Sheet1
Table s2: Primers used for PCR analysis.
RT-qPCR:	Forward	Reverse
MYC	G72 – GCCTCCCTCCACTCGGAAGGAC	G73 – GGGCTGGTGCATTTTCGGTTGTTG
CCND1	G96 – TCGCTGGAGCCCGTGAAAAAGAGC	G97 – GGTCTCCTTCATCTTAGAGGCCAC
BCL3	G108 – GTGAACCTGCCTACACCCCTATAC	G109 – CTGCACCACAGCAATATGGAGAGG
HER2	G43 – GGATGCTGAGGAGTATCTGGTACC	G44 – ACTCCTGGTAGATGAGCTGCGGTG
EGFR	G39 – TCCCAAGGAAGCCAAGCCAAA	G40 – GGCATGGCTGTTGGGATGGA
GAPDH	G58 – CCATGAGAAGTATGACAACAGCCT	G59 – TGAGTCCTTCCACGATACCAAAGT
TGFB3	G90 – GAGCCAACGGTGATGACCCACGTC	G91 – TATTCCGACTCGGTGTTTTCCTGG
RHOB	G80 – GCCTGCTGATCGTGTTCAGTAAGG	G81 – ACCTCAATGTCGGCCACATAGTTC
E1A 1-80	G138 – CCAGTCTTTTGGACCAGCTGATCG	G137 – TAAGTCAATCCCTTCCTGCACCGC
ChIP-qPCR:
MYC	G118 – CGGCCGGCTAGGGTGGAAGAGC	G119 – GGCCAGAGGCGAAGCCCCCTAT
HER2	G23 – GAGTCACCAGCCTCTGCATTTAGG	G24 – TTATACTTCCTCAAGCAGCCCTC
CTRL	G21 – CCATGGCTGGTCAATGATTGACTG	G22 – AGCAAACTCAGATCAGGGCAGATG
